# Supplementary material for: 5,5-Dihydroxy­barbituric acid 1,4-dioxane hemisolvate
Source: Acta Crystallogr Sect E Struct Rep Online. 2010 Apr 30;66(Pt 5):o1219. doi: 10.1107/S1600536810015321 (PMC2979119; doi:10.1107/S1600536810015321)
Supplement: Supplementary file 1 [file e-66-o1219-sup1.cif]

##############################################################################
###                                                                        ###
###        Electronic paper (Acta Crystallographica Section E)             ###
###                                                                        ###
##############################################################################
#                                                                            #
# This CIF contains the data in a paper accepted for publication in Acta     #
# Crystallographica Section E. It conforms to the requirements of Notes      #
# for Authors for Section E, and has been peer reviewed under the auspices   #
# of the IUCr Commission on Journals.                                        #
#                                                                            #
# Full details of the Crystallographic Information File format               #
# are given in the paper "The Crystallographic Information File (CIF):       #
# a New Standard Archive File for Crystallography" by S. R. Hall, F. H.      #
# Allen and I. D. Brown [Acta Cryst. (1991), A47, 655-685].                  #
#                                                                            #
# The current version of the core CIF dictionary is obtainable from          #
# ftp://ftp.iucr.org/pub/cif_core.dic. The current version number is 2.4.    #
#                                                                            #
# Software is freely available for graphical display of the structure(s) in  #
# this CIF.  For information consult the CIF home page http://www.iucr.org/  #
# cif/home.html                                                              #
#                                                                            #
# This file may be used for bona fide research purposes within the           #
# scientific community so long as proper attribution is given to the journal # 
# article from which it was obtained.                                        #
#                                                                            #
##############################################################################
                                             
data_I
_audit_creation_method     SHELXL-97
_chemical_name_systematic
;
5,5-dihydroxybarbituric acid 1,4-dioxane hemisolvate
;
_chemical_formula_moiety     'C4 H4 N2 O5, 0.5(C4 H8 O2)'
_chemical_formula_sum     'C6 H8 N2 O6'
_chemical_formula_iupac     'C4 H4 N2 O5, 0.5C4 H8 O2'
_chemical_formula_weight     204.14
_symmetry_cell_setting     triclinic
_symmetry_space_group_name_H-M     'P -1'
_symmetry_space_group_name_Hall     '-P 1'
loop_
    _symmetry_equiv_pos_as_xyz
    'x, y, z'
    '-x, -y, -z'
_cell_length_a     6.0232(3)
_cell_length_b     8.3954(4)
_cell_length_c     8.6858(5)
_cell_angle_alpha     106.007(4)
_cell_angle_beta     94.459(3)
_cell_angle_gamma     110.126(3)
_cell_volume     389.09(3)
_cell_formula_units_Z     2
_cell_measurement_reflns_used     3190
_cell_measurement_theta_min     2.91
_cell_measurement_theta_max     26.02
_cell_measurement_temperature     120(2)
_exptl_crystal_description     block
_exptl_crystal_colour     colourless
_exptl_crystal_size_max     0.10
_exptl_crystal_size_mid     0.10
_exptl_crystal_size_min     0.10
_exptl_crystal_density_diffrn     1.742
_exptl_crystal_density_method     'not measured'
_exptl_crystal_F_000     212
_exptl_absorpt_coefficient_mu     0.158
_exptl_absorpt_correction_type     multi-scan
_exptl_absorpt_process_details     '(SADABS; Sheldrick, 2007)'
_exptl_absorpt_correction_T_min     0.9843
_exptl_absorpt_correction_T_max     0.9843
_exptl_special_details
;
;
_diffrn_ambient_temperature     120(2)
_diffrn_radiation_type     MoK\a
_diffrn_radiation_wavelength     0.71073
_diffrn_radiation_source     'Bruker--Nonius FR591 rotating anode'
_diffrn_radiation_monochromator     'graphite'
_diffrn_measurement_device_type
                                'Bruker-Nonius Roper CCD camera on \k-goniostat'
_diffrn_measurement_method     '\f & \w scans'
_diffrn_detector_area_resol_mean     9.091
_diffrn_reflns_number     5726
_diffrn_reflns_av_R_equivalents     0.0489
_diffrn_reflns_av_sigmaI/netI     0.0527
_diffrn_reflns_theta_min     3.64
_diffrn_reflns_theta_max     26.00
_diffrn_reflns_theta_full     25.00
_diffrn_measured_fraction_theta_max     0.994
_diffrn_measured_fraction_theta_full     0.996
_diffrn_reflns_limit_h_min     -7
_diffrn_reflns_limit_h_max     7
_diffrn_reflns_limit_k_min     -10
_diffrn_reflns_limit_k_max     10
_diffrn_reflns_limit_l_min     -10
_diffrn_reflns_limit_l_max     10
_refine_special_details
;
Refinement of <i>F</i>^2^ against ALL reflections. The weighted <i>R</i>-factor
wR and goodness of fit <i>S</i> are based on <i>F</i>^2^, conventional
<i>R</i>-factors <i>R</i> are based on <i>F</i>, with <i>F</i> set to zero for
negative <i>F</i>^2^. The threshold expression of <i>F</i>^2^ >
\s(<i>F</i>^2^) is used only for calculating <i>R</i>-factors(gt) etc. and is
not relevant to the choice of reflections for refinement. <i>R</i>-factors
based on <i>F</i>^2^ are statistically about twice as large as those based on
<i>F</i>, and <i>R</i>- factors based on ALL data will be even larger.
;
_reflns_number_total     1529
_reflns_number_gt     1198
_reflns_threshold_expression     I>2sigma(I)
_refine_ls_structure_factor_coef     Fsqd
_refine_ls_matrix_type     full
_refine_ls_R_factor_all     0.0609
_refine_ls_R_factor_gt     0.0445
_refine_ls_wR_factor_gt     0.1188
_refine_ls_wR_factor_ref     0.1307
_refine_ls_goodness_of_fit_ref     1.012
_refine_ls_restrained_S_all     1.012
_refine_ls_number_reflns     1529
_refine_ls_number_parameters     148
_refine_ls_number_restraints     4
_refine_ls_hydrogen_treatment     mixed
_refine_ls_weighting_scheme     calc
_refine_ls_weighting_details
         'calc w=1/[\s^2^(Fo^2^)+(0.0787P)^2^+0.0767P] where P=(Fo^2^+2Fc^2^)/3'
_atom_sites_solution_hydrogens     geom
_atom_sites_solution_primary     direct
_atom_sites_solution_secondary     difmap
_refine_ls_shift/su_max     0.000
_refine_ls_shift/su_mean     0.000
_refine_diff_density_max     0.252
_refine_diff_density_min     -0.287
_refine_ls_extinction_method     'SHELXL97 (Sheldrick, 2008)'
_refine_ls_extinction_coef     0.062(16)
_refine_ls_extinction_expression
                                  'Fc^*^=kFc[1+0.001xFc^2^\l^3^/sin(2\q)]^-1/4^'
loop_
    _atom_type_symbol
    _atom_type_description
    _atom_type_scat_dispersion_real
    _atom_type_scat_dispersion_imag
    _atom_type_scat_source
    'C' 'C' 0.0033 0.0016
                         'International Tables Vol C Tables 4.2.6.8 and 6.1.1.4'
    'H' 'H' 0.0000 0.0000
                         'International Tables Vol C Tables 4.2.6.8 and 6.1.1.4'
    'N' 'N' 0.0061 0.0033
                         'International Tables Vol C Tables 4.2.6.8 and 6.1.1.4'
    'O' 'O' 0.0106 0.0060
                         'International Tables Vol C Tables 4.2.6.8 and 6.1.1.4'
_computing_data_collection     'COLLECT (Hooft, 1998)'
_computing_cell_refinement
                    'DENZO (Otwinowski & Minor, 1997) and COLLECT (Hooft, 1998)'
_computing_data_reduction
                    'DENZO (Otwinowski & Minor, 1997) and COLLECT (Hooft, 1998)'
_computing_structure_solution     'SHELXL97 (Sheldrick, 2008)'
_computing_structure_refinement     'SHELXL97 (Sheldrick, 2008)'
_computing_molecular_graphics
     'XP in SHELXTL (Sheldrick, 2008) and Mercury (Macrae <i>et al.</i>,  2008)'
_computing_publication_material     'publCIF (Westrip, 2010)'
loop_
    _atom_site_type_symbol
    _atom_site_label
    _atom_site_fract_x
    _atom_site_fract_y
    _atom_site_fract_z
    _atom_site_U_iso_or_equiv
    _atom_site_adp_type
    _atom_site_calc_flag
    _atom_site_refinement_flags
    _atom_site_occupancy
    _atom_site_disorder_assembly
    _atom_site_disorder_group
    N N1 0.7757(3) 0.7817(2) 0.3822(2) 0.0204(4) Uani d D 1 . .
    H H1N 0.934(3) 0.835(4) 0.398(4) 0.061(10) Uiso d D 1 . .
    N N3 0.4114(3) 0.5803(2) 0.2073(2) 0.0175(4) Uani d D 1 . .
    H H3N 0.342(4) 0.506(3) 0.107(2) 0.029(6) Uiso d D 1 . .
    O O2 0.7627(3) 0.65461(19) 0.11484(17) 0.0242(4) Uani d . 1 . .
    O O4 0.0683(3) 0.4836(2) 0.29980(18) 0.0264(4) Uani d . 1 . .
    O O6 0.8029(3) 0.90452(19) 0.65175(17) 0.0265(4) Uani d . 1 . .
    O O7 0.3029(2) 0.83394(18) 0.53542(18) 0.0212(4) Uani d D 1 . .
    H H7O 0.360(6) 0.895(4) 0.638(2) 0.064(10) Uiso d D 1 . .
    O O8 0.3738(3) 0.60819(19) 0.60882(17) 0.0221(4) Uani d D 1 . .
    H H8O 0.228(3) 0.574(4) 0.615(4) 0.060(10) Uiso d D 1 . .
    C C2 0.6555(4) 0.6706(3) 0.2277(2) 0.0189(5) Uani d . 1 . .
    C C4 0.2802(4) 0.5806(3) 0.3280(2) 0.0185(5) Uani d . 1 . .
    C C6 0.6801(3) 0.8039(3) 0.5200(2) 0.0186(5) Uani d . 1 . .
    C C5 0.4070(3) 0.7064(3) 0.5010(2) 0.0178(5) Uani d . 1 . .
    O O1S 0.4460(2) 1.04067(18) 0.85656(16) 0.0201(4) Uani d . 1 . .
    C C1S 0.6766(4) 1.1366(3) 0.9647(3) 0.0218(5) Uani d . 1 . .
    H H1S1 0.6742 1.2450 1.0457 0.030(6) Uiso calc R 1 . .
    H H1S2 0.8027 1.1755 0.9014 0.013(5) Uiso calc R 1 . .
    C C2S 0.2647(3) 0.9800(3) 0.9481(2) 0.0213(5) Uani d . 1 . .
    H H2S1 0.1066 0.9113 0.8733 0.031(6) Uiso calc R 1 . .
    H H2S2 0.2530 1.0848 1.0287 0.036(7) Uiso calc R 1 . .
loop_
    _atom_site_aniso_label
    _atom_site_aniso_U_11
    _atom_site_aniso_U_22
    _atom_site_aniso_U_33
    _atom_site_aniso_U_12
    _atom_site_aniso_U_13
    _atom_site_aniso_U_23
    N1 0.0145(9) 0.0210(9) 0.0182(10) 0.0021(8) 0.0036(7) 0.0005(7)
    N3 0.0161(9) 0.0192(9) 0.0127(9) 0.0042(7) 0.0020(7) 0.0019(7)
    O2 0.0192(8) 0.0258(8) 0.0188(8) 0.0030(6) 0.0070(6) -0.0003(6)
    O4 0.0159(8) 0.0307(8) 0.0211(8) 0.0004(7) 0.0042(6) 0.0016(6)
    O6 0.0191(8) 0.0319(9) 0.0186(8) 0.0056(7) 0.0014(6) -0.0007(6)
    O7 0.0190(8) 0.0229(8) 0.0200(8) 0.0092(6) 0.0031(6) 0.0031(6)
    O8 0.0214(8) 0.0279(8) 0.0202(8) 0.0096(7) 0.0070(6) 0.0116(6)
    C2 0.0179(10) 0.0165(10) 0.0187(11) 0.0036(8) 0.0040(9) 0.0039(8)
    C4 0.0170(10) 0.0187(10) 0.0189(11) 0.0056(8) 0.0042(8) 0.0061(8)
    C6 0.0166(10) 0.0198(10) 0.0180(11) 0.0060(8) 0.0036(8) 0.0053(8)
    C5 0.0162(10) 0.0199(10) 0.0182(11) 0.0069(8) 0.0054(8) 0.0068(8)
    O1S 0.0158(7) 0.0249(8) 0.0162(8) 0.0054(6) 0.0027(6) 0.0044(6)
    C1S 0.0152(10) 0.0225(10) 0.0205(11) 0.0019(8) -0.0004(8) 0.0039(8)
    C2S 0.0138(10) 0.0290(11) 0.0182(11) 0.0059(9) 0.0040(8) 0.0060(9)
_geom_special_details
;
All esds (except the esd in the dihedral angle between two l.s. planes) are
estimated using the full covariance matrix. The cell esds are taken into
account individually in the estimation of esds in distances, angles and
torsion angles; correlations between esds in cell parameters are only used
when they are defined by crystal symmetry. An approximate (isotropic)
treatment of cell esds is used for estimating esds involving l.s. planes.
;
loop_
    _geom_bond_atom_site_label_1
    _geom_bond_atom_site_label_2
    _geom_bond_site_symmetry_2
    _geom_bond_distance
    _geom_bond_publ_flag
    N1 C6 . 1.362(3) ?
    N1 C2 . 1.374(3) ?
    N1 H1N . 0.886(18) ?
    N3 C4 . 1.361(3) ?
    N3 C2 . 1.373(3) ?
    N3 H3N . 0.883(17) ?
    O2 C2 . 1.217(2) ?
    O4 C4 . 1.216(2) ?
    O6 C6 . 1.214(2) ?
    O7 C5 . 1.394(2) ?
    O7 H7O . 0.867(18) ?
    O8 C5 . 1.392(2) ?
    O8 H8O . 0.834(18) ?
    C4 C5 . 1.532(3) ?
    C6 C5 . 1.536(3) ?
    O1S C2S . 1.435(2) ?
    O1S C1S . 1.439(2) ?
    C1S C2S 2_677 1.504(3) ?
    C1S H1S1 . 0.9900 ?
    C1S H1S2 . 0.9900 ?
    C2S C1S 2_677 1.504(3) ?
    C2S H2S1 . 0.9900 ?
    C2S H2S2 . 0.9900 ?
loop_
    _geom_angle_atom_site_label_1
    _geom_angle_atom_site_label_2
    _geom_angle_atom_site_label_3
    _geom_angle_site_symmetry_1
    _geom_angle_site_symmetry_3
    _geom_angle
    _geom_angle_publ_flag
    C6 N1 C2 . . 126.66(17) ?
    C6 N1 H1N . . 115(2) ?
    C2 N1 H1N . . 118(2) ?
    C4 N3 C2 . . 125.94(17) ?
    C4 N3 H3N . . 119.4(16) ?
    C2 N3 H3N . . 114.2(16) ?
    C5 O7 H7O . . 105(2) ?
    C5 O8 H8O . . 107(2) ?
    O2 C2 N3 . . 122.08(19) ?
    O2 C2 N1 . . 120.85(18) ?
    N3 C2 N1 . . 117.07(17) ?
    O4 C4 N3 . . 121.06(19) ?
    O4 C4 C5 . . 120.76(18) ?
    N3 C4 C5 . . 118.18(17) ?
    O6 C6 N1 . . 121.57(18) ?
    O6 C6 C5 . . 120.87(17) ?
    N1 C6 C5 . . 117.43(17) ?
    O8 C5 O7 . . 112.40(16) ?
    O8 C5 C4 . . 109.42(16) ?
    O7 C5 C4 . . 105.53(15) ?
    O8 C5 C6 . . 106.79(16) ?
    O7 C5 C6 . . 108.58(15) ?
    C4 C5 C6 . . 114.24(16) ?
    C2S O1S C1S . . 109.37(15) ?
    O1S C1S C2S . 2_677 110.63(16) ?
    O1S C1S H1S1 . . 109.5 ?
    C2S C1S H1S1 2_677 . 109.5 ?
    O1S C1S H1S2 . . 109.5 ?
    C2S C1S H1S2 2_677 . 109.5 ?
    H1S1 C1S H1S2 . . 108.1 ?
    O1S C2S C1S . 2_677 110.95(16) ?
    O1S C2S H2S1 . . 109.4 ?
    C1S C2S H2S1 2_677 . 109.4 ?
    O1S C2S H2S2 . . 109.4 ?
    C1S C2S H2S2 2_677 . 109.4 ?
    H2S1 C2S H2S2 . . 108.0 ?
loop_
    _geom_torsion_atom_site_label_1
    _geom_torsion_atom_site_label_2
    _geom_torsion_atom_site_label_3
    _geom_torsion_atom_site_label_4
    _geom_torsion_site_symmetry_1
    _geom_torsion_site_symmetry_2
    _geom_torsion_site_symmetry_3
    _geom_torsion_site_symmetry_4
    _geom_torsion
    _geom_torsion_publ_flag
    C4 N3 C2 O2 . . . . 175.20(18) ?
    C4 N3 C2 N1 . . . . -5.1(3) ?
    C6 N1 C2 O2 . . . . -176.10(18) ?
    C6 N1 C2 N3 . . . . 4.2(3) ?
    C2 N3 C4 O4 . . . . -173.22(18) ?
    C2 N3 C4 C5 . . . . 6.6(3) ?
    C2 N1 C6 O6 . . . . 179.18(18) ?
    C2 N1 C6 C5 . . . . -4.8(3) ?
    O4 C4 C5 O8 . . . . 53.7(2) ?
    N3 C4 C5 O8 . . . . -126.09(18) ?
    O4 C4 C5 O7 . . . . -67.4(2) ?
    N3 C4 C5 O7 . . . . 112.76(19) ?
    O4 C4 C5 C6 . . . . 173.36(17) ?
    N3 C4 C5 C6 . . . . -6.4(2) ?
    O6 C6 C5 O8 . . . . -57.3(2) ?
    N1 C6 C5 O8 . . . . 126.73(18) ?
    O6 C6 C5 O7 . . . . 64.2(2) ?
    N1 C6 C5 O7 . . . . -111.85(19) ?
    O6 C6 C5 C4 . . . . -178.39(17) ?
    N1 C6 C5 C4 . . . . 5.6(2) ?
    C2S O1S C1S C2S . . . 2_677 57.5(2) ?
    C1S O1S C2S C1S . . . 2_677 -57.7(2) ?
loop_
    _geom_hbond_atom_site_label_D
    _geom_hbond_atom_site_label_H
    _geom_hbond_atom_site_label_A
    _geom_hbond_site_symmetry_A
    _geom_hbond_distance_DH
    _geom_hbond_distance_HA
    _geom_hbond_distance_DA
    _geom_hbond_angle_DHA
    N1 H1N O6 2_776 0.886(18) 2.39(3) 3.068(2) 134(3)
    N1 H1N O7 1_655 0.886(18) 2.44(2) 3.180(2) 141(3)
    N3 H3N O2 2_665 0.883(17) 1.933(18) 2.810(2) 172(2)
    O7 H7O O1S . 0.867(18) 1.873(19) 2.732(2) 171(3)
    O8 H8O O4 2_566 0.834(18) 1.95(2) 2.751(2) 162(3)
data_global
_journal_date_recd_electronic     2010-04-23
_journal_date_accepted     2010-04-26
_journal_name_full     'Acta Crystallographica, Section E'
_journal_year     2010
_journal_volume     66
_journal_issue      5
_journal_page_first     o1219
_journal_page_last     o1219
_journal_paper_category     QO
_journal_coeditor_code     JH2150
_publ_contact_author_name     'Thomas Gelbrich'
_publ_contact_author_address
;
Institute of Pharmacy,
University of Innsbruck,
Innrain 52,
6020 Innsbruck,
Austria
;
_publ_contact_author_email     'thomas.gelbrich@uibk.ac.at'
_publ_contact_author_fax     '+43 512 507 5306'
_publ_contact_author_phone     '+43 512 507 2939'
_publ_section_title
;
5,5-Dihydroxybarbituric acid 1,4-dioxane hemisolvate
;
loop_
    _publ_author_name
    _publ_author_footnote
    _publ_author_address
    'Gelbrich, Thomas' .
;
Institute of Pharmacy,
University of Innsbruck,
Innrain 52,
6020 Innsbruck,
Austria
;
    'Rossi, Denise' .
;
Institute of Pharmacy,
University of Innsbruck,
Innrain 52,
6020 Innsbruck,
Austria
;
    'Griesser, Ulrich J.' .
;
Institute of Pharmacy,
University of Innsbruck,
Innrain 52,
6020 Innsbruck,
Austria
;
