# Supplementary material for: 5,5-Dihydroxy­barbituric acid 1,4-dioxane hemisolvate
Source: Acta Crystallogr Sect E Struct Rep Online. 2010 Apr 30;66(Pt 5):o1219. doi: 10.1107/S1600536810015321 (PMC2979119; doi:10.1107/S1600536810015321)
Supplement: Supplementary file 2 [file e-66-o1219-Isup2.hkl]

# 
# h,k,l, Fc-squared, Fo-squared, sigma(Fo-squared) and status flag 
# 
data_I
_shelx_title ' s92 in P-1' 
_shelx_refln_list_code          4 
_shelx_F_calc_maximum       62.20 
_exptl_crystal_F_000       212.00 
_reflns_d_resolution_high  0.8107 
 
loop_ 
 _symmetry_equiv_pos_as_xyz 
 'x, y, z' 
 '-x, -y, -z' 
 
_cell_length_a     6.0232 
_cell_length_b     8.3954 
_cell_length_c     8.6858 
_cell_angle_alpha 106.007 
_cell_angle_beta   94.459 
_cell_angle_gamma 110.126 
 
_shelx_F_squared_multiplier     1.000 
 
loop_ 
 _refln_index_h 
 _refln_index_k 
 _refln_index_l 
 _refln_F_squared_calc 
 _refln_F_squared_meas 
 _refln_F_squared_sigma 
 _refln_observed_status 
   1   0   0     1919.89     1804.24     54.01 o 
   2   0   0     1964.31     1873.22     43.24 o 
   3   0   0      397.35      387.61     11.09 o 
   4   0   0        8.50        7.25      1.41 o 
   5   0   0        4.92        2.21      0.79 o 
   6   0   0       46.94       45.57      3.89 o 
  -7   1   0       33.13       31.95      5.94 o 
  -6   1   0      138.95      126.47      8.68 o 
  -5   1   0        1.24        1.91      0.85 o 
  -4   1   0       12.64       14.71      1.06 o 
  -3   1   0      925.85      958.24     19.76 o 
  -2   1   0      167.58      151.40      4.56 o 
  -1   1   0        1.98        1.92      0.46 o 
   1   1   0      105.02      115.76      4.69 o 
   2   1   0     1294.21     1294.16     41.28 o 
   3   1   0       11.98       13.27      1.71 o 
   4   1   0      232.44      214.16      8.53 o 
   5   1   0       41.13       44.55      3.71 o 
   6   1   0        1.17        0.00      3.57 o 
  -7   2   0        0.09        0.00      1.78 o 
  -6   2   0        4.91        3.64      1.07 o 
  -5   2   0        0.13        1.57      0.79 o 
  -4   2   0      372.57      364.05     11.57 o 
  -3   2   0       83.74       83.50      2.36 o 
  -2   2   0      185.17      177.33      4.51 o 
  -1   2   0      152.29      127.41      3.27 o 
   0   2   0       90.06       90.85      3.00 o 
   1   2   0        0.23        0.00      0.19 o 
   2   2   0      549.47      568.04     17.98 o 
   3   2   0      296.72      297.09     12.75 o 
   4   2   0      238.23      233.41     13.80 o 
   5   2   0       10.30        8.56      1.84 o 
  -7   3   0       30.63       20.08      5.03 o 
  -6   3   0       42.26       38.99      2.82 o 
  -5   3   0      244.77      258.27      8.52 o 
  -4   3   0      107.71      113.08      3.34 o 
  -3   3   0       38.01       35.35      1.64 o 
  -2   3   0      731.78      694.04     15.07 o 
  -1   3   0     1452.16     1390.49     35.05 o 
   0   3   0       10.75        9.56      0.73 o 
   1   3   0       13.48       13.98      0.81 o 
   2   3   0      127.16      114.92      6.36 o 
   3   3   0       85.96       80.51      4.34 o 
   4   3   0       61.25       54.92      5.06 o 
   5   3   0       26.41       34.14      3.98 o 
  -7   4   0       15.09       16.40      2.91 o 
  -6   4   0       99.48      106.24      5.45 o 
  -5   4   0        3.89        3.62      0.77 o 
  -4   4   0        0.45        1.63      0.69 o 
  -3   4   0      115.65      126.50      3.76 o 
  -2   4   0        2.46        4.52      0.52 o 
  -1   4   0     1006.84      973.96     18.17 o 
   0   4   0      140.56      133.32      4.15 o 
   1   4   0       70.99       72.68      2.81 o 
   2   4   0      470.77      461.83     25.63 o 
   3   4   0       16.29       14.56      3.29 o 
   4   4   0       30.61       31.83      4.86 o 
   5   4   0        1.57        0.62      4.66 o 
  -7   5   0      142.03      177.83     16.89 o 
  -6   5   0       24.36       32.33      2.79 o 
  -5   5   0       13.13       14.02      1.28 o 
  -4   5   0       28.05       27.78      1.73 o 
  -3   5   0      228.07      244.81      7.22 o 
  -2   5   0      108.02      108.73      3.77 o 
  -1   5   0      176.00      177.69      4.25 o 
   0   5   0       70.79       67.53      2.24 o 
   1   5   0      110.78      113.60      3.78 o 
   2   5   0       43.20       43.96      3.59 o 
   3   5   0        0.05        0.89      1.23 o 
   4   5   0        4.31        4.05      2.52 o 
  -7   6   0        1.50        0.10      4.78 o 
  -6   6   0        2.47        2.96      1.13 o 
  -5   6   0       50.98       50.56      3.92 o 
  -4   6   0        1.91        2.77      1.07 o 
  -3   6   0       79.78       90.99      3.75 o 
  -2   6   0      163.15      156.73      4.99 o 
  -1   6   0       97.56      106.02      4.21 o 
   0   6   0       27.32       28.99      3.89 o 
   1   6   0       13.92       13.11      1.13 o 
   2   6   0        9.32        6.73      1.32 o 
   3   6   0       44.09       37.81      5.54 o 
  -6   7   0        0.22        0.00      1.82 o 
  -5   7   0       10.40       17.70      3.54 o 
  -4   7   0        3.01        2.66      1.03 o 
  -3   7   0      296.53      309.39     12.92 o 
  -2   7   0       45.09       48.75      2.56 o 
  -1   7   0       16.20       14.01      1.37 o 
   0   7   0        0.04        0.00      0.79 o 
   1   7   0      104.54      116.20      4.76 o 
   2   7   0       55.35       57.41      8.18 o 
  -6   8   0       17.54       15.69      3.73 o 
  -5   8   0        0.60        0.00      1.86 o 
  -4   8   0       13.28       12.85      1.61 o 
  -3   8   0       21.48       21.79      1.61 o 
  -2   8   0       46.92       47.90      3.08 o 
  -1   8   0      201.69      214.03     12.67 o 
   0   8   0       14.91       16.50      1.60 o 
   1   8   0      437.11      512.59     48.01 o 
  -5   9   0       60.00       57.15      6.09 o 
  -4   9   0        0.25        0.98      1.15 o 
  -3   9   0       15.76       15.30      1.83 o 
  -2   9   0       58.05       57.84      4.01 o 
  -1   9   0        5.11        4.76      1.59 o 
   0   9   0        0.25        0.00      4.57 o 
   2 -10   1       30.90       27.80      3.49 o 
   3 -10   1        6.58        0.46      2.87 o 
   0  -9   1       38.08       45.45      3.61 o 
   1  -9   1        1.84        0.32      1.42 o 
   2  -9   1        3.73        5.33      1.50 o 
   3  -9   1       32.88       30.55      2.15 o 
   4  -9   1        7.54        5.54      3.11 o 
   5  -9   1        6.59        7.54      2.14 o 
  -2  -8   1       20.81       13.44      6.70 o 
  -1  -8   1       35.28       43.61      8.29 o 
   0  -8   1        7.33        5.35      1.45 o 
   1  -8   1       15.57       17.63      1.77 o 
   2  -8   1      283.15      338.23     17.33 o 
   3  -8   1       95.64       94.17      5.29 o 
   4  -8   1        0.94        0.73      0.58 o 
   5  -8   1       21.06       14.97      2.62 o 
   6  -8   1       13.42        5.75      3.02 o 
  -3  -7   1        0.00        4.33      4.61 o 
  -2  -7   1       34.47       38.73      4.80 o 
  -1  -7   1       87.07       94.57      5.67 o 
   0  -7   1       13.20       13.34      2.53 o 
   1  -7   1       11.23       12.08      1.70 o 
   2  -7   1       26.57       27.15      1.52 o 
   3  -7   1       13.70       14.31      1.12 o 
   4  -7   1        3.41        2.21      1.24 o 
   5  -7   1       27.30       26.01      2.13 o 
   6  -7   1        1.43        3.08      1.23 o 
  -3  -6   1       11.61       12.54      2.30 o 
  -2  -6   1        0.29        0.74      0.78 o 
  -1  -6   1       99.39      103.99      5.14 o 
   0  -6   1        1.45        0.90      0.72 o 
   1  -6   1       55.06       54.64      2.26 o 
   2  -6   1      241.76      241.83      6.74 o 
   3  -6   1        1.34        1.12      0.60 o 
   4  -6   1       34.88       32.74      2.41 o 
   5  -6   1       11.84       11.88      1.30 o 
   6  -6   1        0.22        0.56      1.12 o 
   7  -6   1        0.06        0.80      2.25 o 
  -4  -5   1        2.14        2.17      2.70 o 
  -3  -5   1      108.91      107.38     10.34 o 
  -2  -5   1        1.89        0.92      1.66 o 
  -1  -5   1      180.32      196.90      8.12 o 
   0  -5   1       41.84       42.02      2.16 o 
   1  -5   1       94.33       85.28      2.33 o 
   2  -5   1      130.40      139.67      3.56 o 
   3  -5   1        1.81        1.02      0.45 o 
   4  -5   1       15.18       13.55      1.21 o 
   5  -5   1       20.40       18.10      1.75 o 
   6  -5   1        1.28        0.43      1.03 o 
   7  -5   1        2.44        4.59      2.14 o 
  -5  -4   1        0.85        1.73      2.95 o 
  -4  -4   1      169.55      155.73     11.34 o 
  -3  -4   1       11.42        9.86      1.53 o 
  -2  -4   1        0.49        0.69      0.40 o 
  -1  -4   1       41.90       43.26      2.06 o 
   0  -4   1        1.78        1.19      0.79 o 
   1  -4   1        9.41        9.43      0.61 o 
   2  -4   1      210.55      206.04      4.46 o 
   3  -4   1        9.34        9.02      0.99 o 
   4  -4   1      274.83      260.00      7.92 o 
   5  -4   1       93.65       94.49      5.18 o 
   6  -4   1        9.90        9.36      1.58 o 
   7  -4   1       37.18       33.82      3.62 o 
  -5  -3   1       24.00       20.39      3.88 o 
  -4  -3   1       26.57       26.50      2.72 o 
  -3  -3   1       31.67       32.63      2.90 o 
  -2  -3   1      149.15      143.76      4.86 o 
  -1  -3   1       70.87       64.14      2.52 o 
   0  -3   1      952.80      925.85     36.12 o 
   1  -3   1     2589.81     2608.65     47.56 o 
   2  -3   1     1966.88     2014.28     39.66 o 
   3  -3   1        8.44        8.16      1.04 o 
   4  -3   1      315.90      305.64      9.98 o 
   5  -3   1        3.15        3.94      1.18 o 
   6  -3   1        5.32        5.27      1.64 o 
   7  -3   1       34.13       26.33      3.15 o 
  -6  -2   1       38.70       43.88     10.61 o 
  -5  -2   1        2.25        2.45      1.54 o 
  -4  -2   1       95.17       99.50      5.80 o 
  -3  -2   1       17.25       18.76      1.22 o 
  -2  -2   1      337.10      337.44     10.74 o 
  -1  -2   1      888.64      869.84     26.98 o 
   0  -2   1     2891.82     2826.09     67.90 o 
   2  -2   1      865.08      870.30     22.86 o 
   3  -2   1      150.66      142.95      4.56 o 
   4  -2   1        7.76        4.48      1.22 o 
   5  -2   1        1.63        2.60      0.98 o 
   6  -2   1      232.49      246.61     14.18 o 
   7  -2   1       63.68       58.00      5.48 o 
  -6  -1   1       33.43       18.56      2.86 o 
  -5  -1   1      272.28      225.33     15.14 o 
  -4  -1   1       69.98       82.52      3.84 o 
  -3  -1   1      251.27      291.56      7.98 o 
  -2  -1   1     1025.88     1003.20     21.50 o 
  -1  -1   1       87.91       89.50      3.44 o 
   1  -1   1       14.95       15.09      0.90 o 
   2  -1   1        0.29        0.76      0.47 o 
   3  -1   1      686.45      709.48     18.67 o 
   4  -1   1       19.40       22.59      1.19 o 
   5  -1   1      119.10      105.00      5.03 o 
   6  -1   1       54.04       45.35      3.50 o 
  -6   0   1        4.19        0.00      1.22 o 
  -5   0   1        0.73        1.05      1.43 o 
  -4   0   1      137.62      134.69      4.82 o 
  -3   0   1        7.90        9.25      1.64 o 
  -2   0   1      714.92      633.26     15.26 o 
  -1   0   1       70.21       59.40      2.08 o 
   1   0   1       77.33       61.57      2.21 o 
   2   0   1      113.17      107.28      2.92 o 
   3   0   1      229.59      213.39      6.02 o 
   4   0   1       10.96       10.21      1.05 o 
   5   0   1       11.03        8.72      1.28 o 
   6   0   1        5.59        3.50      2.14 o 
  -7   1   1        3.97        3.25      2.51 o 
  -6   1   1        1.14        0.62      1.44 o 
  -5   1   1      112.22      128.40      5.09 o 
  -4   1   1        6.63        4.82      0.72 o 
  -3   1   1       27.52       28.67      1.38 o 
  -2   1   1       86.85       74.46      2.98 o 
  -1   1   1      464.86      402.66     14.61 o 
   0   1   1     1369.01     1267.46     49.90 o 
   1   1   1      272.48      256.70     12.79 o 
   2   1   1      110.21       97.36      3.75 o 
   3   1   1      191.94      184.71      6.00 o 
   4   1   1       34.61       35.95      2.54 o 
   5   1   1       33.80       38.48      3.70 o 
   6   1   1       86.96      100.20     13.07 o 
  -7   2   1       13.20       14.80      3.18 o 
  -6   2   1        9.90        7.92      1.56 o 
  -5   2   1        5.83        4.17      1.01 o 
  -4   2   1       51.48       52.71      2.28 o 
  -3   2   1       78.17       71.18      2.70 o 
  -2   2   1      752.30      703.03     22.77 o 
  -1   2   1      732.36      708.69     17.45 o 
   0   2   1        9.38        8.86      0.67 o 
   1   2   1       26.98       27.56      1.70 o 
   2   2   1        0.07        0.00      2.16 o 
   3   2   1        3.67        4.69      1.13 o 
   4   2   1       30.83       32.31      3.02 o 
   5   2   1       21.59       14.75      2.56 o 
  -7   3   1       64.84       61.84      6.08 o 
  -6   3   1       79.54       83.32      4.84 o 
  -5   3   1      194.17      207.82      7.45 o 
  -4   3   1      221.40      228.98      5.95 o 
  -3   3   1       34.74       31.72      1.44 o 
  -2   3   1      138.75      147.71      4.73 o 
  -1   3   1      669.07      647.55     16.97 o 
   0   3   1      549.70      544.70     14.32 o 
   1   3   1        0.60        2.00      1.49 o 
   2   3   1       23.89       14.87      3.00 o 
   3   3   1      105.70      110.86      5.58 o 
   4   3   1      111.15      116.69      8.53 o 
   5   3   1       25.20       26.58      6.60 o 
  -7   4   1        2.59        2.49      2.59 o 
  -6   4   1       85.79       98.99      5.09 o 
  -5   4   1       18.37       18.14      1.26 o 
  -4   4   1        0.00        0.49      0.70 o 
  -3   4   1      519.16      535.01     14.10 o 
  -2   4   1        4.35        3.45      0.81 o 
  -1   4   1       31.87       31.14      1.78 o 
   0   4   1       11.99        8.55      0.85 o 
   1   4   1       77.02       71.19      3.16 o 
   2   4   1       51.74       46.17      3.37 o 
   3   4   1       31.51       28.05      5.00 o 
   4   4   1       21.61       19.49      3.00 o 
  -7   5   1       95.07      115.88      8.17 o 
  -6   5   1      249.34      294.86     13.20 o 
  -5   5   1       11.47       10.06      0.98 o 
  -4   5   1        0.35        0.00      1.00 o 
  -3   5   1       17.52       19.74      1.51 o 
  -2   5   1       18.55       20.07      1.05 o 
  -1   5   1      433.29      429.43     13.09 o 
   0   5   1       16.09       20.19      1.38 o 
   1   5   1       49.93       56.18      2.84 o 
   2   5   1      304.26      308.21     18.91 o 
   3   5   1      175.58      181.91     13.48 o 
   4   5   1        0.00        0.00      3.00 o 
  -7   6   1        0.96        0.00      2.62 o 
  -6   6   1       15.01       16.03      3.41 o 
  -5   6   1       24.69       25.23      3.19 o 
  -4   6   1      128.43      126.44      7.79 o 
  -3   6   1        0.75        0.16      0.86 o 
  -2   6   1        0.12        0.56      0.65 o 
  -1   6   1       66.78       67.17      3.52 o 
   0   6   1      104.39      108.51      4.90 o 
   1   6   1      129.55      138.77      6.29 o 
   2   6   1       80.25       79.00      5.88 o 
   3   6   1      137.63      128.38     26.68 o 
  -6   7   1       12.06        8.10      2.48 o 
  -5   7   1       58.79       58.36      5.02 o 
  -4   7   1       84.05      100.77      5.66 o 
  -3   7   1       16.79       14.75      1.68 o 
  -2   7   1       76.74       74.50      4.14 o 
  -1   7   1       24.14       22.55      1.75 o 
   0   7   1       32.88       35.82      2.66 o 
   1   7   1       77.14       76.51      6.14 o 
   2   7   1        2.33        2.55      3.63 o 
  -6   8   1        0.03        0.00      2.43 o 
  -5   8   1       25.05       16.81      2.87 o 
  -4   8   1        3.30        1.97      1.47 o 
  -3   8   1       37.62       37.80      3.01 o 
  -2   8   1        4.01        1.82      1.27 o 
  -1   8   1        6.04        6.90      1.24 o 
   0   8   1       36.81       41.52      3.79 o 
   1   8   1       24.21       14.76      5.65 o 
  -5   9   1        0.71        0.88      1.64 o 
  -4   9   1       36.22       31.89      3.86 o 
  -3   9   1       14.97       12.56      3.35 o 
  -2   9   1        4.08        1.84      2.05 o 
  -1   9   1       16.53       15.24      2.86 o 
   1 -10   2        0.54        0.44      1.72 o 
   2 -10   2        0.30        0.00      2.32 o 
   3 -10   2        2.71        6.94      4.54 o 
   4 -10   2        5.11       11.60      3.03 o 
   0  -9   2       38.12       40.79      4.23 o 
   1  -9   2        3.93        4.38      1.33 o 
   2  -9   2        5.47        4.37      1.36 o 
   3  -9   2       22.33       18.22      2.55 o 
   4  -9   2        5.99        4.81      1.58 o 
   5  -9   2        3.71        2.63      2.09 o 
  -2  -8   2      113.80      148.82     21.56 o 
  -1  -8   2       43.57       49.34      7.31 o 
   0  -8   2        0.03        1.04      1.36 o 
   1  -8   2        1.36        2.66      1.23 o 
   2  -8   2        3.64        4.00      0.89 o 
   3  -8   2        1.80        1.42      0.65 o 
   4  -8   2        4.23        2.32      1.06 o 
   5  -8   2        0.48        1.06      1.30 o 
   6  -8   2       11.15        8.47      3.14 o 
  -3  -7   2       45.50       51.29     12.33 o 
  -2  -7   2       20.16       28.04      3.79 o 
  -1  -7   2       54.94       59.47      3.97 o 
   0  -7   2        3.93        3.85      1.05 o 
   1  -7   2       43.09       45.40      2.89 o 
   2  -7   2        7.03        6.57      1.12 o 
   3  -7   2        7.11        5.97      0.85 o 
   4  -7   2       62.31       64.82      3.43 o 
   5  -7   2        1.90        1.50      1.02 o 
   6  -7   2        6.44        6.70      2.24 o 
  -4  -6   2        7.54        6.98      4.50 o 
  -3  -6   2       19.17       11.96      4.36 o 
  -2  -6   2       37.46       34.71      3.65 o 
  -1  -6   2       34.04       34.23      2.74 o 
   0  -6   2       50.05       49.64      3.00 o 
   1  -6   2      142.23      145.15      5.55 o 
   2  -6   2      533.40      531.11     12.86 o 
   3  -6   2       77.11       80.98      2.78 o 
   4  -6   2      103.99      103.22      5.31 o 
   5  -6   2        5.16        7.10      1.68 o 
   6  -6   2       16.30       11.93      2.88 o 
   7  -6   2        3.56        0.00      3.08 o 
  -4  -5   2        2.88        0.33      1.28 o 
  -3  -5   2      133.82      137.00      9.20 o 
  -2  -5   2      102.07      103.20      5.13 o 
  -1  -5   2      127.61      119.54      6.94 o 
   0  -5   2      263.47      272.17      6.47 o 
   1  -5   2       35.16       42.98      2.04 o 
   2  -5   2     1850.12     1960.79     40.95 o 
   3  -5   2       33.68       41.75      1.83 o 
   4  -5   2      371.46      387.75     14.61 o 
   5  -5   2      159.39      159.72      7.86 o 
   6  -5   2       41.37       44.46      3.92 o 
   7  -5   2        4.96        3.68      2.42 o 
  -5  -4   2        5.09        0.87      2.56 o 
  -4  -4   2      215.72      240.45     13.72 o 
  -3  -4   2       15.27       20.04      2.62 o 
  -2  -4   2       15.00       11.83      1.19 o 
  -1  -4   2       28.14       29.79      2.97 o 
   0  -4   2      166.56      162.79      3.94 o 
   1  -4   2      326.80      327.84      7.03 o 
   2  -4   2        2.60        4.75      1.03 o 
   3  -4   2      387.90      381.36      9.95 o 
   4  -4   2       17.63       18.58      1.39 o 
   5  -4   2        0.10        0.00      0.97 o 
   6  -4   2       16.62       14.12      1.66 o 
   7  -4   2       28.79       24.52      3.62 o 
  -5  -3   2      102.32       87.21      8.66 o 
  -4  -3   2      148.17      134.64     11.40 o 
  -3  -3   2        2.62        2.85      0.85 o 
  -2  -3   2      567.28      543.49     14.15 o 
  -1  -3   2       30.66       31.93      1.26 o 
   0  -3   2     1889.22     1743.11     43.20 o 
   1  -3   2     2130.71     2108.34     48.65 o 
   2  -3   2        1.00        1.00      0.52 o 
   3  -3   2      208.98      203.45      5.91 o 
   4  -3   2       18.63       15.89      1.42 o 
   5  -3   2       26.56       23.16      1.82 o 
   6  -3   2      172.10      185.07      9.98 o 
   7  -3   2        0.13        2.04      2.20 o 
  -6  -2   2       20.22       31.45      8.48 o 
  -5  -2   2        0.40        0.30      1.32 o 
  -4  -2   2        3.43        2.92      0.80 o 
  -3  -2   2       34.69       34.61      1.74 o 
  -2  -2   2      170.07      190.20      6.16 o 
  -1  -2   2        2.99        2.86      0.44 o 
   0  -2   2      651.37      607.94     13.27 o 
   1  -2   2       70.55       57.07      2.03 o 
   2  -2   2       50.21       45.36      2.16 o 
   3  -2   2       36.37       31.85      1.42 o 
   4  -2   2       10.02        8.73      1.02 o 
   5  -2   2      140.78      143.44      5.88 o 
   6  -2   2        0.18        0.00      1.15 o 
  -6  -1   2       11.95        7.20      2.63 o 
  -5  -1   2      114.22      121.06      5.90 o 
  -4  -1   2      488.64      522.97     19.30 o 
  -3  -1   2        1.31        1.27      0.69 o 
  -2  -1   2        0.11        0.96      0.60 o 
  -1  -1   2      561.58      538.90     13.48 o 
   0  -1   2       80.57       59.70      2.04 o 
   1  -1   2        3.53        4.59      0.63 o 
   2  -1   2       22.40       25.12      1.30 o 
   3  -1   2      344.10      353.03      9.24 o 
   4  -1   2      178.50      176.12      5.12 o 
   5  -1   2       53.38       56.32      3.91 o 
   6  -1   2       10.09        8.38      1.82 o 
  -6   0   2       63.24       64.85      6.09 o 
  -5   0   2      307.40      307.81     13.05 o 
  -4   0   2       50.19       55.46      2.34 o 
  -3   0   2      388.04      373.29      9.68 o 
  -2   0   2     1792.88     1803.93     41.69 o 
  -1   0   2      768.94      772.12     20.10 o 
   0   0   2      173.76      147.40      6.07 o 
   1   0   2        4.43        2.94      0.49 o 
   2   0   2       29.01       31.85      1.47 o 
   3   0   2       27.66       35.02      1.86 o 
   4   0   2        0.04        0.15      0.72 o 
   5   0   2       24.00       19.49      2.03 o 
   6   0   2        0.27        2.99      3.07 o 
  -7   1   2        2.04        1.40      2.23 o 
  -6   1   2        4.71        7.60      1.59 o 
  -5   1   2        1.38        0.00      0.94 o 
  -4   1   2       88.74       97.76      6.25 o 
  -3   1   2       32.46       30.85      1.81 o 
  -2   1   2      138.54      140.83      4.05 o 
  -1   1   2     1299.08     1221.54     30.86 o 
   0   1   2     3869.32     3968.58    105.48 o 
   1   1   2       38.68       37.36      2.27 o 
   2   1   2      926.21      921.93     21.16 o 
   3   1   2      700.61      706.64     20.78 o 
   4   1   2      145.75      142.85      7.94 o 
   5   1   2       70.93       83.26      6.12 o 
   6   1   2        0.98        0.00      1.89 o 
  -7   2   2        1.26        2.91      2.22 o 
  -6   2   2      245.67      269.62     12.40 o 
  -5   2   2      387.61      428.36     14.66 o 
  -4   2   2      114.83      120.17      4.27 o 
  -3   2   2        0.15        1.34      0.81 o 
  -2   2   2      123.71      109.52      5.42 o 
  -1   2   2      556.35      546.45     13.71 o 
   0   2   2      944.13      909.12     25.15 o 
   1   2   2      755.78      810.47     22.44 o 
   2   2   2        5.53        7.44      0.85 o 
   3   2   2      156.90      154.45      8.49 o 
   4   2   2        9.84       10.15      1.97 o 
   5   2   2       27.12       21.47      2.53 o 
  -7   3   2       91.82      115.64     10.50 o 
  -6   3   2       99.80      105.30      5.52 o 
  -5   3   2      221.04      233.51      8.25 o 
  -4   3   2        2.14        2.15      1.15 o 
  -3   3   2        0.00        0.54      0.51 o 
  -2   3   2      104.46      113.40      5.84 o 
  -1   3   2      296.94      288.76      7.99 o 
   0   3   2      449.60      415.78     11.57 o 
   1   3   2      345.61      325.53     11.03 o 
   2   3   2       46.46       48.40      4.20 o 
   3   3   2      568.13      576.57     25.00 o 
   4   3   2        1.63        0.00      1.37 o 
   5   3   2      209.57      255.71     34.82 o 
  -7   4   2        4.63        7.40      3.31 o 
  -6   4   2        7.08        8.03      1.91 o 
  -5   4   2      143.78      154.67      4.91 o 
  -4   4   2       93.09       85.46      3.99 o 
  -3   4   2     1414.93     1506.87     43.03 o 
  -2   4   2      202.25      196.39      9.37 o 
  -1   4   2      138.73      142.36      3.73 o 
   0   4   2       56.46       58.90      3.96 o 
   1   4   2        0.66        2.79      1.62 o 
   2   4   2      551.86      581.88     25.99 o 
   3   4   2       18.69       17.83      2.11 o 
   4   4   2       57.76       53.82      5.97 o 
  -7   5   2        0.48        1.83      7.24 o 
  -6   5   2      162.90      178.56      7.89 o 
  -5   5   2      144.43      163.82      8.08 o 
  -4   5   2       12.14       19.03      2.12 o 
  -3   5   2        0.11        0.00      0.78 o 
  -2   5   2       20.06       19.39      1.02 o 
  -1   5   2      450.91      467.42     16.55 o 
   0   5   2        1.44        0.83      0.70 o 
   1   5   2       93.11       86.55      6.20 o 
   2   5   2      140.64      138.79     15.44 o 
   3   5   2        1.39        1.00      1.73 o 
  -6   6   2       21.87       21.92      5.95 o 
  -5   6   2       44.65       39.31      3.98 o 
  -4   6   2       29.45       33.71      3.06 o 
  -3   6   2        4.22        4.84      1.32 o 
  -2   6   2        4.81        3.65      0.63 o 
  -1   6   2       79.96       82.03      4.31 o 
   0   6   2       58.53       64.78      4.70 o 
   1   6   2      151.79      177.16      9.12 o 
   2   6   2        0.00        0.00      1.58 o 
   3   6   2        4.65        4.01      5.16 o 
  -6   7   2        1.70        1.17      3.36 o 
  -5   7   2       79.19       80.28      7.37 o 
  -4   7   2        0.01        0.00      1.13 o 
  -3   7   2       17.07       13.82      2.14 o 
  -2   7   2       12.45       11.81      1.49 o 
  -1   7   2        6.29        5.89      1.20 o 
   0   7   2       35.88       34.51      3.94 o 
   1   7   2        3.38        2.12      1.12 o 
   2   7   2        0.24        1.01      4.92 o 
  -5   8   2        0.29        0.00      1.55 o 
  -4   8   2       20.95       17.96      2.35 o 
  -3   8   2       18.99       15.87      2.07 o 
  -2   8   2        9.62        7.87      1.06 o 
  -1   8   2       58.06       58.46      4.06 o 
   0   8   2        0.80        3.60      3.42 o 
  -4   9   2        2.45        0.82      2.07 o 
  -3   9   2        0.06        2.58      1.64 o 
  -2   9   2       36.70       27.53      5.08 o 
   1 -10   3        6.90        5.25      2.09 o 
   2 -10   3        0.04        0.00      1.82 o 
   3 -10   3        3.87        5.42      2.71 o 
   4 -10   3        1.24        0.15      2.77 o 
  -1  -9   3        9.69       10.64      5.55 o 
   0  -9   3        4.29        2.91      1.64 o 
   1  -9   3       11.63        8.56      1.92 o 
   2  -9   3       21.87       21.13      2.15 o 
   3  -9   3      113.65      118.59      8.50 o 
   4  -9   3       74.37       78.71      7.07 o 
   5  -9   3        2.69        1.96      2.12 o 
  -2  -8   3        0.28        0.00      4.12 o 
  -1  -8   3        8.64        9.41      2.46 o 
   0  -8   3      261.59      318.50     16.89 o 
   1  -8   3       28.17       27.53      2.62 o 
   2  -8   3       79.14       83.20      4.75 o 
   3  -8   3       64.38       63.22      3.69 o 
   4  -8   3        8.03        6.96      1.44 o 
   5  -8   3       10.30        8.06      1.53 o 
   6  -8   3        6.09        4.76      2.28 o 
  -3  -7   3        9.71       10.47      4.68 o 
  -2  -7   3       26.91       16.65      2.09 o 
  -1  -7   3        6.88        5.47      1.32 o 
   0  -7   3       14.13        8.43      1.29 o 
   1  -7   3       11.76       10.24      1.49 o 
   2  -7   3      264.79      288.59     12.14 o 
   3  -7   3      129.31      129.63      6.04 o 
   4  -7   3      199.87      220.70     12.38 o 
   5  -7   3      291.68      334.89     21.70 o 
   6  -7   3       24.17       16.61      3.81 o 
  -4  -6   3       83.79      105.43     16.35 o 
  -3  -6   3      214.26      230.12     18.86 o 
  -2  -6   3        0.03        0.00      0.79 o 
  -1  -6   3       59.09       65.02      3.63 o 
   0  -6   3       83.71       88.64      6.64 o 
   1  -6   3       25.05       25.77      1.42 o 
   2  -6   3      965.74     1048.14     28.35 o 
   3  -6   3      113.29      115.57      4.15 o 
   4  -6   3        9.58        8.35      1.12 o 
   5  -6   3        0.98        1.33      1.07 o 
   6  -6   3       16.11       15.70      2.18 o 
  -4  -5   3       29.29       21.95      3.01 o 
  -3  -5   3        0.22        0.62      0.70 o 
  -2  -5   3        1.93        2.06      0.71 o 
  -1  -5   3      287.80      315.70     13.70 o 
   0  -5   3       46.27       42.40      4.37 o 
   1  -5   3      252.64      241.62      6.45 o 
   2  -5   3      245.68      246.40      7.19 o 
   3  -5   3        2.94        4.91      0.85 o 
   4  -5   3        2.43        2.91      0.88 o 
   5  -5   3        0.01        0.27      0.81 o 
   6  -5   3        5.26        6.54      1.76 o 
  -5  -4   3        0.04        0.00      1.66 o 
  -4  -4   3        0.11        0.16      0.70 o 
  -3  -4   3       13.80       13.93      1.69 o 
  -2  -4   3       72.35       82.66      2.72 o 
  -1  -4   3      318.10      327.01     11.88 o 
   0  -4   3       56.48       55.26      2.91 o 
   1  -4   3      500.91      485.53     13.01 o 
   2  -4   3       43.55       40.50      1.71 o 
   3  -4   3       62.63       62.72      2.68 o 
   4  -4   3       86.81       95.16      4.83 o 
   5  -4   3       39.04       39.38      2.81 o 
   6  -4   3        4.81        6.65      2.00 o 
  -5  -3   3        3.23        2.79      1.83 o 
  -4  -3   3       15.90       15.51      2.20 o 
  -3  -3   3       90.00       83.17      3.60 o 
  -2  -3   3      342.94      345.68     10.08 o 
  -1  -3   3       38.93       38.75      2.29 o 
   0  -3   3        2.75        4.09      0.56 o 
   1  -3   3       44.68       43.24      2.65 o 
   2  -3   3       57.20       52.10      2.14 o 
   3  -3   3        8.34        7.95      0.95 o 
   4  -3   3       87.87       91.52      4.59 o 
   5  -3   3        0.33        0.42      0.75 o 
   6  -3   3       18.29       17.55      4.66 o 
  -6  -2   3       12.79        8.01      3.65 o 
  -5  -2   3       77.55       84.43      4.78 o 
  -4  -2   3       28.93       33.77      1.78 o 
  -3  -2   3       95.26       95.46      3.40 o 
  -2  -2   3      518.94      522.72     15.09 o 
  -1  -2   3        4.88        4.95      0.71 o 
   0  -2   3      137.51      133.12      4.30 o 
   1  -2   3     2163.30     2232.97     57.86 o 
   2  -2   3      343.81      330.43      9.56 o 
   3  -2   3        3.44        3.31      0.77 o 
   4  -2   3      206.11      224.76     10.20 o 
   5  -2   3       59.40       66.18      5.13 o 
   6  -2   3        0.66        1.89      1.55 o 
  -6  -1   3       54.67       52.22      4.22 o 
  -5  -1   3        5.22        5.97      1.04 o 
  -4  -1   3        1.48        4.69      1.27 o 
  -3  -1   3      110.96      118.56      4.57 o 
  -2  -1   3      319.57      314.33      9.29 o 
  -1  -1   3       29.73       23.75      0.98 o 
   0  -1   3        7.26        4.05      1.41 o 
   1  -1   3      395.38      364.99     14.08 o 
   2  -1   3       13.19       10.80      0.94 o 
   3  -1   3        1.42        1.19      0.62 o 
   4  -1   3      267.00      276.73      8.81 o 
   5  -1   3       97.03      105.84      7.20 o 
   6  -1   3        6.11        5.48      2.33 o 
  -6   0   3        1.46        1.30      2.27 o 
  -5   0   3      204.94      211.46     10.68 o 
  -4   0   3       81.06       90.91      3.49 o 
  -3   0   3       18.90       16.83      1.53 o 
  -2   0   3      108.50      119.24      3.95 o 
  -1   0   3        2.29        0.50      0.55 o 
   0   0   3        0.11        0.47      0.86 o 
   1   0   3     2974.72     3169.95     95.72 o 
   2   0   3      268.02      292.27      9.89 o 
   3   0   3        4.77        4.23      1.04 o 
   4   0   3        1.36        1.51      0.62 o 
   5   0   3       98.40       85.20      4.74 o 
   6   0   3        4.19        3.11      1.74 o 
  -7   1   3       54.73       61.87      9.32 o 
  -6   1   3       38.45       44.54      3.48 o 
  -5   1   3      205.08      207.14      8.74 o 
  -4   1   3        3.56        6.01      1.59 o 
  -3   1   3       90.09       82.60      2.97 o 
  -2   1   3      106.47      117.99      4.38 o 
  -1   1   3      440.46      460.75     19.03 o 
   0   1   3      100.67       89.68      3.01 o 
   1   1   3       15.75       14.84      1.76 o 
   2   1   3      417.08      417.03     13.49 o 
   3   1   3      426.66      439.11     14.42 o 
   4   1   3      223.99      234.29      9.61 o 
   5   1   3       46.38       51.14      5.82 o 
  -7   2   3       12.28        9.45      2.66 o 
  -6   2   3       41.14       41.64      3.12 o 
  -5   2   3        2.52        1.39      0.92 o 
  -4   2   3      255.93      255.27      9.38 o 
  -3   2   3      181.10      181.24      5.28 o 
  -2   2   3      210.42      232.23      5.74 o 
  -1   2   3       55.59       54.47      1.80 o 
   0   2   3      503.70      500.76     14.33 o 
   1   2   3      239.49      244.54     25.51 o 
   2   2   3      148.55      167.05      6.71 o 
   3   2   3      999.44     1044.49     34.63 o 
   4   2   3       21.01       18.97      1.91 o 
   5   2   3        0.54        0.00      2.11 o 
  -7   3   3      112.86      138.37     11.68 o 
  -6   3   3      175.71      200.05      9.70 o 
  -5   3   3      442.85      487.00     18.83 o 
  -4   3   3       58.25       52.69      2.58 o 
  -3   3   3      212.80      237.42      7.13 o 
  -2   3   3      135.68      127.33      4.60 o 
  -1   3   3       33.35       33.46      2.02 o 
   0   3   3      475.29      484.78     12.86 o 
   1   3   3       70.22       63.26      2.84 o 
   2   3   3      117.51      125.73      8.24 o 
   3   3   3        0.14        1.06      1.13 o 
   4   3   3        1.16        2.59      1.37 o 
  -7   4   3        0.15        0.71      1.66 o 
  -6   4   3       15.05       15.06      2.17 o 
  -5   4   3      163.78      172.91      5.71 o 
  -4   4   3       16.81       21.71      1.85 o 
  -3   4   3        1.69        1.13      0.95 o 
  -2   4   3       17.90       15.73      1.20 o 
  -1   4   3        1.85        6.21      1.07 o 
   0   4   3        6.63        4.89      1.06 o 
   1   4   3        6.25        6.01      1.04 o 
   2   4   3       18.59       17.03      1.52 o 
   3   4   3        4.32        2.20      1.71 o 
   4   4   3        5.12        1.74      2.05 o 
  -7   5   3        0.14        0.00      3.82 o 
  -6   5   3       16.78       13.97      3.09 o 
  -5   5   3        1.09        0.81      1.15 o 
  -4   5   3        0.03        0.00      1.04 o 
  -3   5   3       40.29       37.75      3.23 o 
  -2   5   3      190.30      223.58      7.11 o 
  -1   5   3      158.63      178.04      6.71 o 
   0   5   3        9.33        9.94      1.20 o 
   1   5   3        6.85        7.30      1.04 o 
   2   5   3       34.90       34.47      3.32 o 
   3   5   3        0.20        0.00      2.12 o 
  -6   6   3        6.06        7.83      2.58 o 
  -5   6   3       24.58       22.09      2.63 o 
  -4   6   3        2.93        0.86      1.37 o 
  -3   6   3       69.53       80.51      5.01 o 
  -2   6   3       71.80       78.63      5.37 o 
  -1   6   3       15.12       19.87      2.39 o 
   0   6   3       62.32       68.37      4.12 o 
   1   6   3       41.77       42.73      3.30 o 
   2   6   3       93.25       90.92      9.98 o 
  -6   7   3        8.20        1.21      3.20 o 
  -5   7   3        1.26        1.86      1.56 o 
  -4   7   3       53.87       53.87      6.49 o 
  -3   7   3        2.05        1.88      1.14 o 
  -2   7   3       10.54       10.96      1.34 o 
  -1   7   3        2.41        1.68      0.92 o 
   0   7   3        0.07        0.00      1.13 o 
   1   7   3        0.22        0.00      3.54 o 
  -5   8   3       11.40       13.57      8.22 o 
  -4   8   3       41.28       42.38      4.00 o 
  -3   8   3       25.71       14.58      3.86 o 
  -2   8   3        0.01        0.00      1.42 o 
  -1   8   3       49.12       42.04      5.42 o 
   1 -10   4       28.60       21.73      4.76 o 
   2 -10   4        1.93        0.63      1.74 o 
   3 -10   4        0.29        0.00      2.22 o 
  -1  -9   4        0.13        3.59      5.30 o 
   0  -9   4        0.32        1.95      2.22 o 
   1  -9   4        8.93        4.09      1.76 o 
   2  -9   4       16.25       20.63      2.41 o 
   3  -9   4       69.84       62.79      5.23 o 
   4  -9   4       19.19       14.41      2.01 o 
   5  -9   4        6.18        3.86      1.46 o 
  -2  -8   4        4.33        7.85      3.98 o 
  -1  -8   4        0.00        0.00      1.15 o 
   0  -8   4       72.12       67.31      6.06 o 
   1  -8   4        8.84       10.05      1.78 o 
   2  -8   4      162.72      176.90      8.59 o 
   3  -8   4      412.55      471.19     21.58 o 
   4  -8   4        2.86        2.44      1.24 o 
   5  -8   4       10.94        8.13      1.29 o 
  -3  -7   4        9.61       13.09      6.67 o 
  -2  -7   4       48.55       50.12      6.04 o 
  -1  -7   4        1.42        1.48      1.74 o 
   0  -7   4      156.87      176.41     10.28 o 
   1  -7   4       50.43       52.05      7.14 o 
   2  -7   4       49.53       52.04      2.97 o 
   3  -7   4        3.29        1.12      0.76 o 
   4  -7   4        2.62        3.26      1.54 o 
   5  -7   4       13.14       13.57      1.77 o 
   6  -7   4        0.25        0.24      1.87 o 
  -4  -6   4        0.58        1.74      5.69 o 
  -3  -6   4       72.78       66.97      4.68 o 
  -2  -6   4        6.02        5.96      1.39 o 
  -1  -6   4       45.77       39.79      5.18 o 
   0  -6   4      111.29      116.59      5.87 o 
   1  -6   4       10.22        7.51      1.35 o 
   2  -6   4      124.59      127.16      4.81 o 
   3  -6   4        1.23        0.72      0.75 o 
   4  -6   4        1.64        0.67      0.76 o 
   5  -6   4      112.28      111.81      6.79 o 
   6  -6   4       31.08       34.55      3.89 o 
  -4  -5   4        5.04        5.29      0.95 o 
  -3  -5   4        9.52        7.03      1.34 o 
  -2  -5   4      112.61      115.19      5.55 o 
  -1  -5   4       18.96       19.13      1.13 o 
   0  -5   4       62.03       59.69      2.48 o 
   1  -5   4       71.25       83.10      3.58 o 
   2  -5   4        2.47        3.67      0.76 o 
   3  -5   4       34.28       32.52      1.80 o 
   4  -5   4      161.60      167.48      6.81 o 
   5  -5   4       17.26       18.15      2.11 o 
   6  -5   4        7.25        3.09      2.11 o 
  -5  -4   4       27.84       25.75      4.22 o 
  -4  -4   4       30.18       30.19      1.94 o 
  -3  -4   4      249.94      255.54      9.61 o 
  -2  -4   4       66.53       64.83      2.44 o 
  -1  -4   4       33.40       37.44      1.54 o 
   0  -4   4      420.16      435.56      9.30 o 
   1  -4   4        2.41        2.11      0.72 o 
   2  -4   4      451.98      468.80     17.82 o 
   3  -4   4       66.29       60.76      2.58 o 
   4  -4   4      131.95      146.35      6.09 o 
   5  -4   4       94.51       98.24      6.22 o 
   6  -4   4        0.02        0.00      1.73 o 
  -5  -3   4       18.53       14.21      3.64 o 
  -4  -3   4      163.10      168.32      6.79 o 
  -3  -3   4       21.86       21.80      1.57 o 
  -2  -3   4       20.51       20.19      1.62 o 
  -1  -3   4      104.35      101.48      3.57 o 
   0  -3   4       49.61       47.99      2.50 o 
   1  -3   4      382.88      356.49     14.99 o 
   2  -3   4      140.38      142.64      4.69 o 
   3  -3   4      262.83      278.11      9.28 o 
   4  -3   4       53.20       55.04      3.45 o 
   5  -3   4      185.04      185.02      9.85 o 
   6  -3   4        0.89        1.42      1.24 o 
  -6  -2   4       22.61       17.11      2.10 o 
  -5  -2   4        7.19        9.72      1.87 o 
  -4  -2   4      278.30      308.32     11.27 o 
  -3  -2   4       40.65       39.79      2.03 o 
  -2  -2   4       85.98      100.30      3.17 o 
  -1  -2   4     1261.81     1278.84     36.06 o 
   0  -2   4      210.51      190.13      6.99 o 
   1  -2   4       81.45       67.99      4.29 o 
   2  -2   4       61.67       71.35      3.16 o 
   3  -2   4      493.61      500.71     16.02 o 
   4  -2   4       48.92       50.55      3.67 o 
   5  -2   4       61.75       55.93      5.60 o 
   6  -2   4       58.29       70.20      8.01 o 
  -6  -1   4        0.94        0.98      1.41 o 
  -5  -1   4       63.79       59.55      3.61 o 
  -4  -1   4      483.88      493.03     14.28 o 
  -3  -1   4       16.01       12.34      1.01 o 
  -2  -1   4       61.37       71.49      2.48 o 
  -1  -1   4      297.50      315.68      8.75 o 
   0  -1   4       71.67       66.80      2.33 o 
   1  -1   4      121.41      115.46      5.45 o 
   2  -1   4       14.47       17.43      2.67 o 
   3  -1   4       70.85       75.79      3.84 o 
   4  -1   4      339.45      376.58     13.08 o 
   5  -1   4       16.98       17.99      1.75 o 
   6  -1   4        3.00        5.76      3.42 o 
  -6   0   4       30.68       26.11      2.88 o 
  -5   0   4      140.97      161.29      7.13 o 
  -4   0   4        4.44        7.24      1.21 o 
  -3   0   4      517.10      531.71     12.97 o 
  -2   0   4       95.45       99.65      3.82 o 
  -1   0   4      222.68      191.21      6.43 o 
   0   0   4      155.03      147.04      6.55 o 
   1   0   4      427.76      481.49     14.72 o 
   2   0   4       31.80       39.00      1.96 o 
   3   0   4      213.67      220.08      8.97 o 
   4   0   4      227.64      223.69     11.14 o 
   5   0   4       53.24       58.30      4.84 o 
  -6   1   4        6.17        2.21      1.37 o 
  -5   1   4      620.03      694.88     26.33 o 
  -4   1   4        0.53        1.43      0.99 o 
  -3   1   4      938.52      983.43     28.50 o 
  -2   1   4     1115.78     1171.41     24.02 o 
  -1   1   4      345.64      338.52     16.41 o 
   0   1   4        1.46        0.75      1.34 o 
   1   1   4      116.64      143.79      6.89 o 
   2   1   4       74.61       79.83      4.17 o 
   3   1   4       67.70       77.38      3.86 o 
   4   1   4       13.33       13.51      1.36 o 
   5   1   4        0.16        2.00      1.97 o 
  -7   2   4       24.33       22.38      3.21 o 
  -6   2   4        0.63        0.00      2.22 o 
  -5   2   4       24.28       25.00      2.00 o 
  -4   2   4        0.10        0.00      0.76 o 
  -3   2   4       84.44       84.24      3.17 o 
  -2   2   4      155.65      135.24      3.73 o 
  -1   2   4        2.15        3.26      0.70 o 
   0   2   4       50.77       50.75      2.67 o 
   1   2   4      293.43      333.23     19.31 o 
   2   2   4      104.48      106.54      5.85 o 
   3   2   4        2.64        1.66      0.80 o 
   4   2   4        0.93        0.95      0.63 o 
  -7   3   4       38.98       46.10     11.82 o 
  -6   3   4       54.90       51.31      4.78 o 
  -5   3   4       35.01       33.94      2.26 o 
  -4   3   4       52.26       58.05      3.25 o 
  -3   3   4       68.35       66.18      3.66 o 
  -2   3   4       83.96       74.72      3.04 o 
  -1   3   4       48.71       49.15      2.83 o 
   0   3   4      227.61      217.71      6.55 o 
   1   3   4      148.16      166.77      8.24 o 
   2   3   4        4.95        5.84      2.70 o 
   3   3   4        6.21        6.98      1.73 o 
   4   3   4        5.67        3.05      1.83 o 
  -6   4   4       21.96       25.80      2.01 o 
  -5   4   4      110.11      114.61      5.24 o 
  -4   4   4        4.06        2.43      1.87 o 
  -3   4   4        1.66        1.35      1.16 o 
  -2   4   4      242.76      263.42     10.11 o 
  -1   4   4       33.96       31.25      2.79 o 
   0   4   4       22.34       25.48      2.19 o 
   1   4   4      248.42      267.89     11.82 o 
   2   4   4        0.06        0.00      0.97 o 
   3   4   4       79.21       76.18      7.18 o 
  -6   5   4        4.59        6.33      2.93 o 
  -5   5   4       12.19       11.66      2.30 o 
  -4   5   4       75.45       76.35      6.24 o 
  -3   5   4      244.92      261.04     15.65 o 
  -2   5   4        0.39        0.21      0.71 o 
  -1   5   4        9.07        6.45      1.05 o 
   0   5   4      191.50      191.19      9.56 o 
   1   5   4       57.16       55.61      3.78 o 
   2   5   4        8.07        9.87      2.02 o 
  -6   6   4       47.85       44.60     12.36 o 
  -5   6   4      114.92       99.49     11.61 o 
  -4   6   4        2.96        3.70      1.66 o 
  -3   6   4      297.34      328.70     20.22 o 
  -2   6   4      134.92      141.45      9.02 o 
  -1   6   4        2.56        2.70      1.71 o 
   0   6   4       50.33       55.41      6.64 o 
   1   6   4        0.90        1.33      1.23 o 
  -5   7   4        0.47        4.05      3.04 o 
  -4   7   4       77.19       85.13     12.35 o 
  -3   7   4      109.38      126.80      9.82 o 
  -2   7   4       22.84       21.37      2.03 o 
  -1   7   4        3.03        2.08      1.61 o 
   0   7   4       32.28       28.45      3.12 o 
  -3   8   4       14.87        6.16      3.55 o 
  -2   8   4       16.30       16.23      4.03 o 
   2 -10   5        1.05        0.64      2.16 o 
  -1  -9   5        1.74        6.84      5.34 o 
   0  -9   5       14.65       19.34      3.80 o 
   1  -9   5        5.42        3.41      3.31 o 
   2  -9   5        0.95        1.40      1.41 o 
   3  -9   5        0.00        0.00      0.95 o 
   4  -9   5        2.69        1.03      1.22 o 
  -2  -8   5       55.60       54.90     13.06 o 
  -1  -8   5       15.73       11.60      3.12 o 
   0  -8   5       73.33       74.41      6.11 o 
   1  -8   5       44.72       39.46      4.66 o 
   2  -8   5        0.01        1.39      0.73 o 
   3  -8   5        2.73        2.26      1.06 o 
   4  -8   5        0.97        0.64      0.86 o 
   5  -8   5        5.08        4.50      1.29 o 
  -3  -7   5        1.41        2.79      5.65 o 
  -2  -7   5       33.94       28.52      4.22 o 
  -1  -7   5       57.05       66.88      4.77 o 
   0  -7   5      138.10      159.42     11.14 o 
   1  -7   5       19.52       20.13      1.67 o 
   2  -7   5       71.07       73.22      5.92 o 
   3  -7   5        0.96        1.80      0.79 o 
   4  -7   5        3.23        3.06      0.95 o 
   5  -7   5        2.02        1.89      1.36 o 
  -4  -6   5        0.20        0.00      3.59 o 
  -3  -6   5        0.46        1.30      1.88 o 
  -2  -6   5       49.30       52.36      5.99 o 
  -1  -6   5        0.01        0.28      1.04 o 
   0  -6   5        0.32        0.65      0.81 o 
   1  -6   5       27.36       30.60      1.66 o 
   2  -6   5        0.20        0.94      0.84 o 
   3  -6   5       12.51       11.12      2.12 o 
   4  -6   5       86.40       99.94      5.76 o 
   5  -6   5        6.16        4.40      1.77 o 
   6  -6   5        7.04        6.21      4.71 o 
  -4  -5   5       54.74       50.10      6.38 o 
  -3  -5   5       92.83      101.64      4.12 o 
  -2  -5   5       41.95       43.73      2.95 o 
  -1  -5   5       73.14       76.25      4.96 o 
   0  -5   5      337.87      332.99      9.53 o 
   1  -5   5       45.15       41.77      2.21 o 
   2  -5   5       85.15       84.20      4.07 o 
   3  -5   5      162.96      186.11      9.00 o 
   4  -5   5        0.03        0.48      0.68 o 
   5  -5   5      145.31      178.18     13.28 o 
   6  -5   5      126.39      132.35     40.30 o 
  -5  -4   5       44.93       48.86      8.08 o 
  -4  -4   5       19.13       23.05      2.41 o 
  -3  -4   5      542.17      622.07     20.90 o 
  -2  -4   5      141.76      149.77      5.17 o 
  -1  -4   5        2.65        3.76      0.94 o 
   0  -4   5      256.03      276.34      6.87 o 
   1  -4   5        1.01        2.07      0.66 o 
   2  -4   5      119.58      122.08      6.38 o 
   3  -4   5        0.55        0.45      0.63 o 
   4  -4   5      221.43      244.49     10.55 o 
   5  -4   5        9.83        7.36      1.60 o 
   6  -4   5        4.22        3.06      2.02 o 
  -5  -3   5       25.42       32.12      3.07 o 
  -4  -3   5      191.03      206.49     10.43 o 
  -3  -3   5      395.48      412.99     13.14 o 
  -2  -3   5        6.67        7.34      1.04 o 
  -1  -3   5       91.45       90.39      3.09 o 
   0  -3   5        1.28        0.85      0.39 o 
   1  -3   5      128.80      121.93      6.40 o 
   2  -3   5      282.64      288.66      8.96 o 
   3  -3   5        5.04        4.76      1.42 o 
   4  -3   5       96.63      104.82      5.81 o 
   5  -3   5      221.74      243.35     12.83 o 
   6  -3   5       10.21        7.46      4.73 o 
  -6  -2   5       30.67       21.36      6.67 o 
  -5  -2   5       13.37       15.10      1.73 o 
  -4  -2   5       21.83       19.40      1.51 o 
  -3  -2   5      347.52      358.50     12.87 o 
  -2  -2   5        3.50        2.94      0.83 o 
  -1  -2   5     1404.60     1512.69     37.05 o 
   0  -2   5        1.45        2.78      0.75 o 
   1  -2   5       36.68       40.69      2.60 o 
   2  -2   5      110.91      129.62      5.18 o 
   3  -2   5        2.52        1.62      0.57 o 
   4  -2   5       74.66       70.19      6.11 o 
   5  -2   5       23.07       21.45      2.86 o 
  -6  -1   5      108.44      143.77     12.15 o 
  -5  -1   5       84.65       95.40      5.76 o 
  -4  -1   5      296.90      339.13     14.14 o 
  -3  -1   5       84.18       86.61      3.80 o 
  -2  -1   5      341.87      389.45     11.31 o 
  -1  -1   5       96.46       99.57      3.49 o 
   0  -1   5       39.78       44.26      2.31 o 
   1  -1   5      286.66      288.14     14.57 o 
   2  -1   5        3.86        3.74      0.53 o 
   3  -1   5       83.81       86.64      3.86 o 
   4  -1   5       76.03       72.10      9.94 o 
   5  -1   5       29.49       31.55      3.74 o 
  -6   0   5       22.35       19.21      3.24 o 
  -5   0   5      104.32      107.47      5.97 o 
  -4   0   5      214.79      222.39     10.37 o 
  -3   0   5      142.06      150.89      5.91 o 
  -2   0   5        7.69        7.13      0.97 o 
  -1   0   5      264.94      237.37      6.08 o 
   0   0   5       53.95       49.19      2.66 o 
   1   0   5       10.00        9.88      1.63 o 
   2   0   5       36.65       33.51      2.18 o 
   3   0   5       81.42       88.65      4.64 o 
   4   0   5        1.56        1.67      1.19 o 
   5   0   5       19.64       14.41      2.71 o 
  -6   1   5       21.67       20.51      3.11 o 
  -5   1   5        0.12        1.01      1.00 o 
  -4   1   5        0.00        0.00      0.78 o 
  -3   1   5       10.95        9.56      1.29 o 
  -2   1   5        0.87        0.21      0.62 o 
  -1   1   5       83.52       86.63      5.98 o 
   0   1   5       25.69       22.72      1.65 o 
   1   1   5      328.23      325.95     15.48 o 
   2   1   5       36.13       34.63      3.82 o 
   3   1   5       44.48       44.74      3.56 o 
   4   1   5        0.02        0.00      1.41 o 
  -6   2   5       12.28       13.23      2.14 o 
  -5   2   5       78.45       84.81      5.52 o 
  -4   2   5       48.57       49.66      2.98 o 
  -3   2   5       62.13       63.57      4.90 o 
  -2   2   5      181.75      176.06      5.95 o 
  -1   2   5        0.05        0.00      0.56 o 
   0   2   5        7.12        7.08      1.23 o 
   1   2   5        8.43       10.45      1.80 o 
   2   2   5        0.91        0.00      1.09 o 
   3   2   5      114.67      127.60     11.15 o 
   4   2   5       17.82       21.07      3.50 o 
  -6   3   5        0.09        0.01      2.70 o 
  -5   3   5        0.04        1.19      1.50 o 
  -4   3   5       65.94       68.71      4.38 o 
  -3   3   5        0.98        0.00      0.75 o 
  -2   3   5       40.92       44.02      1.94 o 
  -1   3   5       12.93       14.76      1.73 o 
   0   3   5       35.45       38.57      2.16 o 
   1   3   5      149.25      135.89      6.06 o 
   2   3   5       42.30       40.43      3.41 o 
   3   3   5       66.25       80.26      9.05 o 
  -6   4   5       54.61       55.76      6.52 o 
  -5   4   5       64.76       57.42      4.51 o 
  -4   4   5       47.21       42.95      3.80 o 
  -3   4   5      140.39      143.70      8.57 o 
  -2   4   5      581.62      594.05     31.87 o 
  -1   4   5       55.61       58.51      3.87 o 
   0   4   5        0.85        1.50      1.29 o 
   1   4   5        7.52       11.33      1.59 o 
   2   4   5       62.34       61.17      5.30 o 
   3   4   5       89.67       87.70     12.70 o 
  -6   5   5        0.39        5.01      3.21 o 
  -5   5   5       70.46       54.40      8.27 o 
  -4   5   5      138.59      139.89      9.06 o 
  -3   5   5       45.60       46.44      3.78 o 
  -2   5   5       25.86       26.78      2.72 o 
  -1   5   5       64.59       72.25      4.10 o 
   0   5   5        3.97        2.80      1.39 o 
   1   5   5        1.43        1.88      1.25 o 
   2   5   5        2.41        4.43      2.34 o 
  -5   6   5        0.44        0.00      2.56 o 
  -4   6   5       27.10       17.89      2.58 o 
  -3   6   5       21.31       21.91      3.90 o 
  -2   6   5      193.11      213.93     11.36 o 
  -1   6   5        2.86        2.85      1.25 o 
   0   6   5      242.78      271.58     17.91 o 
   1   6   5       16.31       17.84      5.44 o 
  -4   7   5       29.02       25.64      4.47 o 
  -3   7   5       67.08       68.70      5.31 o 
  -2   7   5        0.23        0.00      1.60 o 
  -1   7   5        0.19        1.53      1.80 o 
   0  -9   6        0.44        2.89      3.14 o 
   1  -9   6        0.73        0.00      2.26 o 
   2  -9   6       18.93       14.54      2.67 o 
   3  -9   6        4.51        5.62      1.77 o 
   4  -9   6        0.99        1.50      2.01 o 
  -2  -8   6        6.87        5.79      4.26 o 
  -1  -8   6       12.98       15.24      5.87 o 
   0  -8   6        4.33        2.54      2.31 o 
   1  -8   6        5.86        5.68      1.76 o 
   2  -8   6        3.18        4.75      1.10 o 
   3  -8   6        7.99        6.64      1.40 o 
   4  -8   6       13.02       11.17      2.11 o 
   5  -8   6       11.73       11.47      4.84 o 
  -3  -7   6        0.15        5.90      5.37 o 
  -2  -7   6       21.17       18.04      3.75 o 
  -1  -7   6        5.98        5.05      1.55 o 
   0  -7   6        0.01        1.95      1.14 o 
   1  -7   6       96.03      101.01      5.74 o 
   2  -7   6       38.56       48.40      3.09 o 
   3  -7   6       78.71       82.32      5.01 o 
   4  -7   6        4.86        3.95      1.42 o 
   5  -7   6       66.23       79.09      6.29 o 
  -3  -6   6       40.28       37.93      5.43 o 
  -2  -6   6      193.46      219.35     10.68 o 
  -1  -6   6       48.02       37.42      2.54 o 
   0  -6   6       13.13       11.37      1.17 o 
   1  -6   6        4.56        4.09      1.30 o 
   2  -6   6        1.39        2.88      0.97 o 
   3  -6   6      253.66      289.36     11.68 o 
   4  -6   6       49.78       58.06      3.23 o 
   5  -6   6        0.63        0.00      1.48 o 
  -4  -5   6        6.11        6.41      1.34 o 
  -3  -5   6      223.38      254.23     12.65 o 
  -2  -5   6        0.69        0.07      0.65 o 
  -1  -5   6      252.25      268.21     11.54 o 
   0  -5   6        0.66        0.32      0.58 o 
   1  -5   6       10.46        6.18      1.10 o 
   2  -5   6       27.49       26.03      1.90 o 
   3  -5   6        3.72        2.33      1.67 o 
   4  -5   6        0.87        1.03      1.44 o 
   5  -5   6      191.29      211.02     10.21 o 
  -5  -4   6       52.14       45.94      5.79 o 
  -4  -4   6        0.27        0.00      1.15 o 
  -3  -4   6      155.61      175.46      8.47 o 
  -2  -4   6       64.99       64.93      3.94 o 
  -1  -4   6      421.60      463.92     14.79 o 
   0  -4   6      468.84      519.42     13.39 o 
   1  -4   6       35.27       29.92      2.17 o 
   2  -4   6       91.73       99.46      4.98 o 
   3  -4   6      108.65      111.39      8.22 o 
   4  -4   6        6.09        5.36      1.64 o 
   5  -4   6       96.38      113.75      9.53 o 
  -5  -3   6      160.98      214.62     14.89 o 
  -4  -3   6       27.59       31.52      4.06 o 
  -3  -3   6      107.77      119.02      5.89 o 
  -2  -3   6      115.99      115.88      5.19 o 
  -1  -3   6      106.65       94.92      3.51 o 
   0  -3   6        8.34        7.56      1.03 o 
   1  -3   6        7.88        6.83      1.61 o 
   2  -3   6      106.36      113.82      7.11 o 
   3  -3   6       45.00       43.99      4.56 o 
   4  -3   6        3.59        3.54      2.06 o 
   5  -3   6        0.62        0.00      2.32 o 
  -5  -2   6        0.91        0.00      1.22 o 
  -4  -2   6       35.65       29.65      2.33 o 
  -3  -2   6       34.34       33.66      2.37 o 
  -2  -2   6       56.84       62.77      2.83 o 
  -1  -2   6       42.49       37.98      1.98 o 
   0  -2   6       19.65       19.13      2.01 o 
   1  -2   6      166.05      173.03     12.22 o 
   2  -2   6      249.39      253.86     20.47 o 
   3  -2   6      282.74      315.48     19.35 o 
   4  -2   6       39.92       31.90      4.53 o 
   5  -2   6       64.74       57.97      8.21 o 
  -6  -1   6        0.06        0.23      2.32 o 
  -5  -1   6       58.48       60.95      4.25 o 
  -4  -1   6       25.88       29.66      3.73 o 
  -3  -1   6        2.74        1.73      0.88 o 
  -2  -1   6        2.79        4.04      1.09 o 
  -1  -1   6       31.71       32.62      1.76 o 
   0  -1   6        0.05        0.69      0.51 o 
   1  -1   6       93.17       94.80      3.58 o 
   2  -1   6       54.92       46.56      4.90 o 
   3  -1   6      226.56      232.44     20.66 o 
   4  -1   6       28.46       22.65      4.03 o 
   5  -1   6       52.31       53.15     12.43 o 
  -6   0   6       41.92       47.51      6.61 o 
  -5   0   6        1.40        3.10      1.36 o 
  -4   0   6       66.24       53.11      3.52 o 
  -3   0   6       11.18       11.53      1.44 o 
  -2   0   6       13.89       19.68      1.59 o 
  -1   0   6        2.60        3.57      1.32 o 
   0   0   6      119.89      124.74      9.98 o 
   1   0   6       16.36       14.21      2.65 o 
   2   0   6       23.86       27.56      3.54 o 
   3   0   6        0.74        0.00      1.68 o 
   4   0   6       50.40       48.26      5.58 o 
  -6   1   6       58.79       67.62      6.28 o 
  -5   1   6       34.30       33.36      3.65 o 
  -4   1   6        0.04        0.04      1.15 o 
  -3   1   6      211.55      217.08      9.68 o 
  -2   1   6        3.23        5.72      1.48 o 
  -1   1   6       33.87       36.94      3.01 o 
   0   1   6      177.68      171.68     13.33 o 
   1   1   6       70.95       86.39      5.29 o 
   2   1   6       31.42       22.14      4.40 o 
   3   1   6        1.44        5.50      2.30 o 
   4   1   6       39.07       46.57     10.79 o 
  -6   2   6        3.01        2.49      2.35 o 
  -5   2   6       16.28       14.72      2.23 o 
  -4   2   6       42.30       46.33      3.37 o 
  -3   2   6        3.43        1.92      0.72 o 
  -2   2   6      262.05      266.65      9.90 o 
  -1   2   6       89.75       91.76      4.54 o 
   0   2   6       82.41       80.48      4.90 o 
   2   2   6       16.40       23.00      4.48 o 
   3   2   6       12.20        9.43      1.90 o 
  -6   3   6       23.07       19.92      5.31 o 
  -5   3   6      101.30      102.26      6.73 o 
  -4   3   6      335.41      355.09     14.82 o 
  -3   3   6       18.48       19.92      1.48 o 
  -2   3   6      490.46      527.40     24.96 o 
  -1   3   6        1.25        1.42      1.02 o 
   0   3   6      135.64      162.36      8.25 o 
   1   3   6        3.10        3.13      1.08 o 
   2   3   6       13.21       11.83      1.83 o 
   3   3   6       45.63       44.67     10.39 o 
  -6   4   6        0.23        0.00      2.51 o 
  -5   4   6        0.26        1.31      0.74 o 
  -4   4   6      222.10      245.98     15.93 o 
  -3   4   6       24.85       23.38      1.83 o 
  -2   4   6      105.38      111.67      7.59 o 
  -1   4   6       92.89       97.79      7.67 o 
   0   4   6      153.02      140.37      7.02 o 
   1   4   6       70.11       57.68      4.79 o 
   2   4   6       40.57       34.61      9.93 o 
  -5   5   6        3.03        0.36      3.29 o 
  -4   5   6       16.25       17.76      3.75 o 
  -3   5   6       52.89       44.60      4.36 o 
  -2   5   6        1.42        1.96      1.16 o 
  -1   5   6        0.85        0.00      1.60 o 
   0   5   6       17.75       22.39      2.57 o 
   1   5   6       23.81       19.68      2.92 o 
  -4   6   6        0.01        0.00      2.60 o 
  -3   6   6       11.28       10.96      2.95 o 
  -2   6   6       23.62       21.06      3.32 o 
  -1   6   6       31.70       34.27      3.39 o 
   0  -9   7        5.40        0.00      6.65 o 
   1  -9   7        0.44        2.48      2.69 o 
   2  -9   7        5.22        0.00      3.63 o 
   3  -9   7        1.26        2.06      1.60 o 
  -1  -8   7       36.40       34.19      5.85 o 
   0  -8   7       13.39       16.71      2.51 o 
   1  -8   7       43.20       48.49      3.46 o 
   2  -8   7        6.33        5.36      1.62 o 
   3  -8   7        2.89        2.21      1.36 o 
   4  -8   7       38.10       31.85      5.95 o 
  -2  -7   7      131.74      159.87     15.33 o 
  -1  -7   7       39.99       36.93      3.38 o 
   0  -7   7       39.90       39.28      2.55 o 
   1  -7   7       18.78       18.29      1.90 o 
   2  -7   7        9.98        6.90      2.04 o 
   3  -7   7       25.42       15.77      2.73 o 
   4  -7   7       25.44       33.12      7.66 o 
  -3  -6   7        1.42        2.45      1.25 o 
  -2  -6   7        6.15        6.10      1.77 o 
  -1  -6   7        6.08        4.64      1.14 o 
   0  -6   7       67.85       76.16      3.73 o 
   1  -6   7       31.88       24.99      2.28 o 
   2  -6   7       67.69       65.54      4.74 o 
   3  -6   7       40.51       42.61      4.59 o 
   4  -6   7        4.41        0.94      1.85 o 
   5  -6   7       13.64        8.17      6.21 o 
  -4  -5   7       24.79       18.21      5.24 o 
  -3  -5   7       67.07       67.30      5.51 o 
  -2  -5   7       21.11       16.94      2.38 o 
  -1  -5   7        5.22        3.80      1.01 o 
   0  -5   7       25.12       23.39      1.58 o 
   1  -5   7        0.84        0.79      0.79 o 
   2  -5   7       12.15       10.48      2.01 o 
   3  -5   7        0.11        0.17      1.49 o 
   4  -5   7        7.59        3.24      1.38 o 
   5  -5   7       63.82       78.09     12.36 o 
  -4  -4   7        0.00        1.55      1.51 o 
  -3  -4   7        1.65        0.85      0.88 o 
  -2  -4   7      140.49      147.59      8.65 o 
  -1  -4   7       98.09      106.38      5.09 o 
   0  -4   7       67.24       75.17      3.73 o 
   1  -4   7       28.13       28.64      4.22 o 
   2  -4   7       47.68       49.97      4.07 o 
   3  -4   7        6.96        9.85      2.12 o 
   4  -4   7       13.61        9.17      3.65 o 
   5  -4   7       19.37        4.75      3.53 o 
  -5  -3   7       17.66       12.70      2.86 o 
  -4  -3   7        8.38        9.65      1.57 o 
  -3  -3   7      210.49      241.84     13.20 o 
  -2  -3   7       13.60       13.90      2.45 o 
  -1  -3   7        5.29        7.88      2.24 o 
   0  -3   7      132.23      143.58      7.29 o 
   1  -3   7       23.75       23.39      4.75 o 
   2  -3   7        0.05        0.00      1.10 o 
   3  -3   7       33.16       25.09      3.38 o 
   4  -3   7       43.09       38.39      4.76 o 
   5  -3   7       32.53       22.15      9.93 o 
  -5  -2   7        0.38        0.00      2.00 o 
  -4  -2   7       29.80       31.37      3.41 o 
  -3  -2   7      105.67       96.25      6.14 o 
  -2  -2   7       20.36       22.97      1.90 o 
  -1  -2   7        6.28        7.93      1.32 o 
   0  -2   7      284.91      291.60     10.87 o 
   1  -2   7      114.14      141.16     10.25 o 
   2  -2   7        0.78        0.00      1.15 o 
   3  -2   7        0.45        0.00      1.30 o 
   4  -2   7        0.90        0.00      1.97 o 
  -5  -1   7       41.74       50.23      6.11 o 
  -4  -1   7        4.86        7.36      1.91 o 
  -3  -1   7       37.09       38.68      3.29 o 
  -2  -1   7       31.42       32.19      2.96 o 
  -1  -1   7      338.88      351.21     18.79 o 
   0  -1   7       89.61       94.03      4.10 o 
   1  -1   7        8.67        3.84      1.18 o 
   2  -1   7       59.28       60.67      5.91 o 
   3  -1   7       21.64       18.53      3.06 o 
   4  -1   7        0.83        0.56      2.76 o 
  -5   0   7       28.85       27.80      5.88 o 
  -4   0   7       12.32        8.62      1.58 o 
  -3   0   7       15.65        9.48      1.93 o 
  -2   0   7       51.95       47.90      2.92 o 
  -1   0   7      473.97      510.71     21.39 o 
   0   0   7      100.65      104.09      5.07 o 
   1   0   7       75.91       65.98      8.42 o 
   2   0   7      143.87      136.39     12.11 o 
   3   0   7        7.32        3.35      1.65 o 
   4   0   7        1.56        0.00      5.72 o 
  -5   1   7        7.34        7.85      2.25 o 
  -4   1   7      307.41      314.85     18.85 o 
  -3   1   7       58.16       55.49      3.80 o 
  -2   1   7      292.87      277.57     12.49 o 
  -1   1   7      550.04      580.00     23.58 o 
   0   1   7       66.90       78.80      4.22 o 
   1   1   7        6.52        4.87      1.16 o 
   2   1   7      146.50      179.65     16.33 o 
   3   1   7       10.59       11.14      2.38 o 
  -5   2   7        8.01        4.17      1.85 o 
  -4   2   7       20.44       16.51      1.89 o 
  -3   2   7       24.46       20.56      1.64 o 
  -2   2   7       60.88       54.86      3.83 o 
  -1   2   7       61.28       68.31      3.92 o 
   0   2   7        0.30        1.16      1.54 o 
   1   2   7       74.19       74.55      5.97 o 
   2   2   7       34.65       43.82      5.42 o 
  -5   3   7       11.06        6.03      7.17 o 
  -4   3   7        1.44        1.51      1.00 o 
  -3   3   7        3.45        2.85      0.91 o 
  -2   3   7      145.39      146.63      8.72 o 
  -1   3   7        9.46       11.94      2.36 o 
   0   3   7       30.75       31.95      2.52 o 
   1   3   7       63.92       55.08      4.99 o 
   2   3   7        3.43        1.07      1.34 o 
  -5   4   7        4.88        4.89      3.82 o 
  -4   4   7       12.70        9.47      2.94 o 
  -3   4   7        0.48        0.81      1.42 o 
  -2   4   7       54.81       56.55      4.34 o 
  -1   4   7       11.30        8.43      2.06 o 
   0   4   7        1.94        0.43      1.59 o 
   1   4   7       38.95       31.06      4.44 o 
  -4   5   7        2.09        0.00      5.32 o 
  -3   5   7       15.22       20.38      6.00 o 
  -2   5   7       98.93      108.61      9.17 o 
  -1   5   7        1.02        0.49      1.48 o 
   0  -8   8        3.25        5.25      2.37 o 
   1  -8   8        6.21        4.62      1.36 o 
   2  -8   8        0.47        0.00      1.08 o 
   3  -8   8        4.44        8.29      2.56 o 
  -2  -7   8       56.21       50.24     13.10 o 
  -1  -7   8       11.70       11.18      1.78 o 
   0  -7   8       68.08       69.56      5.40 o 
   1  -7   8       71.63       79.55      8.03 o 
   2  -7   8        3.06        0.15      1.55 o 
   3  -7   8        3.90        2.22      4.54 o 
   4  -7   8       12.69       11.17      4.50 o 
  -3  -6   8        5.42        7.08      3.94 o 
  -2  -6   8       61.81       64.33      5.67 o 
  -1  -6   8        6.41        4.44      1.60 o 
   0  -6   8        0.19        0.00      0.63 o 
   1  -6   8       49.12       47.39      6.56 o 
   2  -6   8        0.04        2.66      2.84 o 
   3  -6   8        2.72        2.69      3.77 o 
   4  -6   8       17.25       24.12      6.28 o 
  -3  -5   8        0.37        0.69      1.25 o 
  -2  -5   8       56.37       59.83      5.48 o 
  -1  -5   8       10.13        9.61      1.80 o 
   0  -5   8        1.05        1.03      1.06 o 
   1  -5   8      111.26      117.05      9.75 o 
   2  -5   8      117.75      115.60     10.68 o 
   3  -5   8       75.07       92.68     13.94 o 
   4  -5   8        0.00        0.00      4.15 o 
  -4  -4   8        4.04        4.95      1.75 o 
  -3  -4   8       71.40       79.21      6.94 o 
  -2  -4   8       20.58       14.00      1.95 o 
  -1  -4   8        8.73        7.27      1.29 o 
   0  -4   8       10.90        5.62      1.56 o 
   1  -4   8        1.50        2.43      1.31 o 
   2  -4   8       32.25       30.45     10.88 o 
   3  -4   8        0.57        1.41      2.74 o 
   4  -4   8       13.25        4.15      5.13 o 
  -4  -3   8       15.02       14.30      3.37 o 
  -3  -3   8        5.94        5.85      2.43 o 
  -2  -3   8       52.87       48.70      5.45 o 
  -1  -3   8       56.88       62.97      4.59 o 
   0  -3   8      123.68      145.42      7.64 o 
   1  -3   8        2.45        0.98      1.58 o 
   2  -3   8        3.56        0.53      1.48 o 
   3  -3   8       78.75       77.85     13.59 o 
   4  -3   8       15.57       13.44      5.62 o 
  -5  -2   8        0.03        1.61      2.22 o 
  -4  -2   8        7.90        5.99      1.63 o 
  -3  -2   8      157.51      162.27     10.19 o 
  -2  -2   8      460.89      506.74     28.24 o 
  -1  -2   8        0.40        1.64      1.00 o 
   0  -2   8     1040.03     1158.67     37.62 o 
   1  -2   8      154.71      179.95     10.11 o 
   2  -2   8       17.23       22.01      2.91 o 
   3  -2   8       27.72       21.47      6.88 o 
   4  -2   8        9.12        0.30      5.92 o 
  -5  -1   8       23.10       18.44      2.78 o 
  -4  -1   8        0.09        1.84      1.34 o 
  -3  -1   8       42.07       31.23      2.82 o 
  -2  -1   8        1.72        2.39      1.10 o 
  -1  -1   8       61.20       56.56      3.70 o 
   0  -1   8        0.55        0.00      0.89 o 
   1  -1   8       77.65       79.69      5.99 o 
   2  -1   8      208.14      218.51     17.54 o 
   3  -1   8       81.46       78.96     11.10 o 
  -5   0   8       22.50       22.31      3.19 o 
  -4   0   8       78.65       68.65      5.38 o 
  -3   0   8       20.80       16.97      2.50 o 
  -2   0   8        0.05        0.45      1.73 o 
  -1   0   8       96.93       85.37      9.17 o 
   0   0   8       43.30       48.17      4.01 o 
   1   0   8        3.15        4.93      1.09 o 
   2   0   8       13.09       13.68      5.06 o 
   3   0   8        0.62        4.50      2.79 o 
  -5   1   8       28.54       33.07      7.38 o 
  -4   1   8       36.48       25.78      4.14 o 
  -3   1   8       91.43       89.13      6.98 o 
  -2   1   8       12.71       10.07      1.45 o 
  -1   1   8       65.11       69.28      5.27 o 
   0   1   8       19.99       26.89      2.66 o 
   1   1   8       14.99       12.46      1.98 o 
   2   1   8       30.60       26.91      9.95 o 
  -5   2   8       13.53       12.09      3.36 o 
  -4   2   8        0.39        0.00      1.13 o 
  -3   2   8       50.92       54.42      4.59 o 
  -2   2   8        0.75        1.77      1.20 o 
  -1   2   8      124.40      133.08      6.29 o 
   0   2   8       69.27       79.34      4.81 o 
   1   2   8        8.12        5.48      2.68 o 
  -4   3   8       37.28       27.59      5.19 o 
  -3   3   8       23.21       23.44      2.50 o 
  -2   3   8        4.18        1.33      3.66 o 
  -1   3   8        1.04        1.83      1.51 o 
   0   3   8        7.88        8.37      1.77 o 
  -3   4   8       10.04        7.47      2.78 o 
  -2   4   8      139.86      145.49     11.64 o 
  -1   4   8       38.09       37.54      3.91 o 
   0  -7   9        2.76        1.61      1.26 o 
   1  -7   9        5.42        4.02      1.43 o 
   2  -7   9       29.88       33.97      6.49 o 
  -2  -6   9       28.32       21.80      5.36 o 
  -1  -6   9        0.00        0.70      1.35 o 
   0  -6   9        0.09        1.43      1.22 o 
   1  -6   9        4.05        8.57      2.55 o 
   2  -6   9        0.11        0.04      2.08 o 
   3  -6   9       14.24       24.64      7.68 o 
  -3  -5   9        8.38        8.72      3.18 o 
  -2  -5   9        1.56        3.17      1.59 o 
  -1  -5   9        5.66        3.59      1.65 o 
   0  -5   9       24.78       25.98      2.73 o 
   1  -5   9        5.56        5.33      2.15 o 
   2  -5   9       12.39       23.28      5.51 o 
   3  -5   9        0.51        5.55      3.91 o 
  -3  -4   9        0.09        0.00      3.98 o 
  -2  -4   9       48.75       28.39      4.99 o 
  -1  -4   9       57.64       54.13      5.26 o 
   0  -4   9      190.88      213.56     12.77 o 
   1  -4   9      337.95      403.49     30.92 o 
   2  -4   9        8.59        0.00      3.35 o 
   3  -4   9        8.25       12.49      4.85 o 
  -4  -3   9       20.71       14.55      5.13 o 
  -3  -3   9        6.55        4.19      2.25 o 
  -2  -3   9        9.25        6.39      1.59 o 
  -1  -3   9        0.27        0.22      1.12 o 
   0  -3   9        0.65        3.39      1.86 o 
   1  -3   9       69.76       74.86      9.47 o 
   2  -3   9       39.34       45.42      8.03 o 
   3  -3   9       30.56       15.53      8.27 o 
  -4  -2   9        1.48        2.74      2.56 o 
  -3  -2   9       25.34       28.11      3.44 o 
  -2  -2   9       50.86       49.41      5.85 o 
  -1  -2   9       18.40       15.95      1.81 o 
   0  -2   9        6.22        4.56      2.14 o 
   1  -2   9        0.01        0.00      2.28 o 
   2  -2   9        3.89        0.00      2.44 o 
   3  -2   9        7.89        0.00      6.11 o 
  -4  -1   9        1.30        0.08      2.40 o 
  -3  -1   9        3.16        1.49      1.76 o 
  -2  -1   9       65.67       86.32      7.39 o 
  -1  -1   9        6.61        6.16      1.45 o 
   0  -1   9        3.58        1.55      1.01 o 
   1  -1   9        0.41        0.13      1.79 o 
   2  -1   9        6.25        4.86      3.30 o 
  -4   0   9       13.35       12.97      2.50 o 
  -3   0   9       38.78       33.35      2.96 o 
  -2   0   9        3.57        0.23      1.32 o 
  -1   0   9        1.97        2.84      1.25 o 
   0   0   9        0.68        1.66      1.68 o 
   1   0   9       16.02       20.86      4.15 o 
   2   0   9       16.97       17.00      3.61 o 
  -4   1   9       10.96        7.29      2.19 o 
  -3   1   9        0.19        3.21      1.91 o 
  -2   1   9       27.87       22.22      2.49 o 
  -1   1   9       77.82       94.18      7.03 o 
   0   1   9       38.38       41.31      3.71 o 
   1   1   9        4.81        9.29      4.07 o 
  -3   2   9       68.29       78.79      7.49 o 
  -2   2   9       84.54       81.90      6.41 o 
  -1   2   9       67.31       65.49      6.67 o 
   0   2   9        0.23        0.00      2.31 o 
  -2   3   9       32.17       34.75      3.60 o 
   0  -6  10        8.34        4.03      5.97 o 
   1  -6  10      129.02      122.26     18.70 o 
  -1  -5  10       14.19       19.25      3.93 o 
   0  -5  10       23.74       19.57      3.48 o 
   1  -5  10       50.24       52.39      7.42 o 
  -2  -4  10        2.72        0.00      2.34 o 
  -1  -4  10       15.80        9.40      5.08 o 
   0  -4  10        4.53        1.02      4.01 o 
   1  -4  10        1.58        0.00      2.32 o 
   2  -4  10       25.76       22.77      6.26 o 
  -2  -3  10        0.63        2.56      2.37 o 
  -1  -3  10        3.71        1.83      2.21 o 
   0  -3  10       43.16       43.14      6.07 o 
   1  -3  10        5.04        1.87      2.43 o 
  -3  -2  10        4.03        0.47      2.26 o 
  -2  -2  10       42.00       37.95      6.14 o 
  -1  -2  10        5.54        7.97      2.58 o 
   0  -2  10        0.02        0.00      2.43 o 
   1  -2  10       13.36        9.43      3.91 o 
  -3  -1  10       15.28        8.07      2.86 o 
  -2  -1  10        9.76       15.76      4.19 o 
  -1  -1  10       55.01       59.57      8.06 o 
   0  -1  10      450.82      569.20     47.69 o 
   1  -1  10       51.01       52.53      7.30 o 
  -2   0  10       10.02        9.36      2.83 o 
  -1   0  10        9.31        5.79      2.59 o 
   0   0  10        2.09        0.15      2.70 o 
                                                 
